# Supplementary material for: Comparative Analysis of Targeted RNA-Seq and Optical Genome Mapping for Detecting Gene Rearrangements in Acute Leukemia
Source: Cancers (Basel). 2025 Oct 28;17(21):3458. doi: 10.3390/cancers17213458 (PMC12608001; doi:10.3390/cancers17213458)
Supplement: Supplementary file 1 [file cancers-17-03458-s001.zip]

Archive with 1 entries (1 files):
- cancers-3927441-supplementary.xlsx
