# Supplementary material for: Comparative Analysis of Targeted RNA-Seq and Optical Genome Mapping for Detecting Gene Rearrangements in Acute Leukemia
Source: Cancers (Basel). 2025 Oct 28;17(21):3458. doi: 10.3390/cancers17213458 (PMC12608001; doi:10.3390/cancers17213458)
Supplement: Supplementary file 1 [file cancers-17-03458-s001.zip › cancers-3927441-supplementary.xlsx]

## Sheet: Table S1
TableS1 108 Analyzed Genes
ABL1	CCND1	CIITA	ETV6	IRF4	MKL1	NUP98	PTK2B	TAL1
ABL2	CCND2	CREEBP	FGFR1	IRF8	MLF1	P2RY8	RAG1	TCF3
AICDA	CCND3	CRLF2	FLT3	JAK2	MLLT10	PAG1	RAG2	TFG
ALK	CD274	CSF1R	FOXP1	KAT6A	MLLT4	PAX5	RARA	TLX1
BCL11B	CDK6	CTLA4	GLIS2	KLF2	MUC1	PBX1	RBM15	TLX3
BCL2	CDKN2A	DEK	HOXA10	KMT2A	MYC	PDCD1	ROS1	TP63
BCL3	CEBPA	DNTT	HOXA9	LMO1	MYH11	PDCD1LG2	RUNX1	TYK2
BCL6	CEBPD	DUSP22	ID3	LYL1	NF1	PDGFRA	RUNXT1	WT1
BCR	CEBPE	EBF1	IKZF1	LYN	NFKB2	PDGFRB	SEMA6A	ZCCHC7
BIRC3	CEBPG	EIF4A1	IKZF2	MALT1	NOTCH1	PICALM	SETD2	ZNF384
BLNK	CHD1	EPOR	IKZF3	MECOM	NTRK3	PML	SOX11
CBFB	CHIC2	ERG	IL2RB	MEF2D	NUP212	PRDM16	STIL

## Sheet: Table S2
Table S2. Case Level Data
Case	Variant	Extracted OGM Data for 108 genes	Extracted RNA Seq Data for 108 genes	Tier	OGM Fusion	LTP	Short Hand	Discordance Reason	Concordant	Diagnosis	Remarks
1	1	ogm[GRCh38] fus(16;16)(p13.11;q22.1) CBFB::MYH11	CBFB::MYH11 (exon 5- exon 33)	1	CBFB::MYH11	CBFB::MYH11	CBFB-R	N/A	Concordant	AML	CBFB::MYH11
2	2	No rearrangements detected	No Fusions detected	N	x	x	x	N/A	Concordant	AML	No rearrangement involving 108 genes
3	3	No rearrangements detected	No Fusions detected	N	x	x	x	N/A	Concordant	AML	No rearrangement involving 108 genes
4	4	ogm[GRCh38] ins(11;?)(q23.3;?) KMT2A PTD	KMT2A::KMT2A (exon 8- exon 2)	2	KMT2A::KMT2A	KMT2A::KMT2A	KMT2A-PTD	N/A	Concordant	AML	KMT2A-PTD
5	5	ogm[GRCh38] t(3;21)(q26.2;q11.2) MECOM::NRIP1	NRIP1::MECOM (exon 3- exon 4)	1	NRIP1::MECOM	W	MECOM-R	N/A	Concordant	AML	NRIP1::MECOM
6	6	No rearrangements detected	No Fusions detected	N	x	x	x	N/A	Concordant	AML	No rearrangement involving 108 genes
7	7	No rearrangements detected	No Fusions detected	N	x	x	x	N/A	Concordant	AML	No rearrangement involving 108 genes
8	8	ogm[GRCh38] t(6;9)(p22.3;q34.13) DEK::NUP214	DEK::NUP214 (exon 9- exon 18)	1	DEK::NUP214	DEK::NUP214	DEK::NUP214	N/A	Concordant	AML	DEK::NUP214
9	9	No rearrangements detected	No Fusions detected	N	x	x	x	N/A	Concordant	AML	No rearrangement involving 108 genes
10	10	No rearrangements detected	No Fusions detected	N	x	x	x	N/A	Concordant	AML	No rearrangement involving 108 genes
11	11	No rearrangements detected	No Fusions detected	N	x	x	x	N/A	Concordant	AML	No rearrangement involving 108 genes
12	12	No rearrangements detected	No Fusions detected	N	x	x	x	N/A	Concordant	AML	No rearrangement involving 108 genes
13	13	No rearrangements detected	No Fusions detected	N	x	x	x	N/A	Concordant	AML	No rearrangement involving 108 genes
14	14	No rearrangements detected	No Fusions detected	N	x	x	x	N/A	Concordant	AML	No rearrangement involving 108 genes
15	15	No rearrangements detected	No Fusions detected	N	x	x	x	N/A	Concordant	AML	No rearrangement involving 108 genes
16	16	No rearrangements detected	No fusions detected	N	x	x	x	N/A	Concordant	AML	No rearrangement involving 108 genes
17	17	No rearrangements detected	No fusions detected	N	x	x	x	N/A	Concordant	AML	No rearrangement involving 108 genes
18	18	No rearrangements detected	No fusions detected	N	x	x	x	N/A	Concordant	AML	No rearrangement involving 108 genes
19	19	No rearrangements detected	No fusions detected	N	x	x	x	N/A	Concordant	AML	No rearrangement involving 108 genes
20	20	No rearrangements detected	No Fusions detected	N	x	x	x	N/A	Concordant	AML	No rearrangement involving 108 genes
21	21	ogm[GRCh38] t(10;11)(p12.31;q23.3) MLLT10::KMT2A	KMT2A::MLLT10 (exon 8- exon 10)	1	KMT2A::MLLT10	KMT2A::MLLT10	KMT2A-R	N/A	Concordant	AML	KMT2A-R
22	22	ogm[GRCh38] ins(11;?)(q23.3;?) KMT2A PTD	KMT2A::KMT2A (exon 10- exon 2)	2	KMT2A::KMT2A	KMT2A::KMT2A	KMT2A-PTD	N/A	Concordant	AML	KMT2A-PTD
23	23	ogm[GRCh38]fus(7;7)(q21.2;q36.3)(92790561;157042850) CDK6::MNX1	No fusions detected	1	CDK6::MNX1	x	CDK6::MNX1	CDK6::MNX1 by OGM	DISCORDANT	AML	Enhancer hijacking
24	24	ogm[GRCh38] t(6;14;9)(p22.3;q11.2;q34.13) DEK::NUP214	DEK::NUP214 (exon 9- exon 18)	1	DEK::NUP214	DEK::NUP214	DEK::NUP214	N/A	Concordant	AML	DEK::NUP214
25	25	No rearrangements detected	No Fusions detected	N	x	x	x	N/A	Concordant	AML	No rearrangement involving 108 genes
26	26	No rearrangements detected	No fusions detected	N	x	x	x	N/A	Concordant	AML	No rearrangement involving 108 genes
27	27	No rearrangements detected	No Fusions detected	N	x	x	x	N/A	Concordant	AML	No rearrangement involving 108 genes
28	28	No rearrangements detected	No Fusions detected	N	x	x	x	N/A	Concordant	AML	No rearrangement involving 108 genes
29	29	ogm[GRCh38] t(9;11)(p21.3;q23.3) MLLT3::KMT2A	KMT2A::MLLT3 (exon 8-exon 10)	1	KMT2A::MLLT3	KMT2A::MLLT3	KMT2A-R	N/A	Concordant	AML	KMT2A-R
30	30	No rearrangements detected	No Fusions detected	N	x	x	x	N/A	Concordant	AML	No rearrangement involving 108 genes
31	31	No rearrangements detected	No Fusions detected	N	x	x	x	N/A	Concordant	AML	No rearrangement involving 108 genes
32	32	ogm[GRCh38] t(6;11)(q27;q23.3)(167850296;118479068) KMT2A::AFDN	KMT2A::AFDN (exon 8-exon 2)	1	KMT2A::AFDN	KMT2A::AFDN	KMT2A-R	N/A	Concordant	AML	KMT2A-R
33	33	No rearrangements detected	No fusions detected	N	x	x	x	N/A	Concordant	AML	No rearrangement involving 108 genes
34	34	ogm[GRCh38] ins(11;?)(q23.3;?) KMT2A PTD	KMT2A::KMT2A (exon 10- exon 2)	2	KMT2A::KMT2A	KMT2A::KMT2A	KMT2A-PTD	N/A	Concordant	AML	KMT2A-PTD	0.747863
35	35	No rearrangements detected	No Fusions detected	N	x	x	x	N/A	Concordant	AML	No rearrangement involving 108 genes
36	36	ogm[GRCh38] t(6;9)(p22.3;q34.13) DEK::NUP214	DEK::NUP214 (exon 9- exon 18)	1	DEK::NUP214	DEK::NUP214	DEK::NUP214	N/A	Concordant	AML	DEK::NUP214
37	37	No rearrangements detected	SET::NUP214 (exon 7- exon 18)	2	x	SET::NUP214	SET::NUP214	SET::NUP214 by LTP	DISCORDANT	AML	Intrachromosomal recombination 9 (Called deletion in OGM)
38	38	No rearrangements detected	No Fusions detected	N	x	x	x	N/A	Concordant	AML	No rearrangement involving 108 genes
39	39	No rearrangements detected	No Fusions detected	N	x	x	x	N/A	Concordant	AML	No rearrangement involving 108 genes
40	40	ogm[GRCh38]fus(3;3)(q21.3;q26.2) MECOM	RPN1::MECOM (exon 2- exon 10)	1	GATA2::MECOM	RPN11::MECOM	MECOM-R	N/A	Concordant	AML	GATA2::MECOM
41	41	No rearrangements detected	No Fusions detected	N	x	x	x	N/A	Concordant	AML	No rearrangement involving 108 genes
42	42	ogm[GRCh38] t(9;22)(q34.12;q11.23) BCR::ABL1	BCR::ABL1 (exon 1- exon 2)	1	BCR::ABL1	BCR::ABL1	BCR::ABL1	N/A	Concordant	AML	BCR::ABL1
43	43	No rearrangements detected	No Fusions detected	N	x	x	x	N/A	Concordant	AML	No rearrangement involving 108 genes
44	44	ogm[GRCh38] fus(16;16)(p13.11;q22.1) CBFB::MYH11	CBFB::MYH11 (exon 5- exon 33)	1	CBFB::MYH11	CBFB::MYH11	CBFB-R	N/A	Concordant	AML	CBFB::MYH11
45	45	ogm[GRCh38] fus(16;16)(p13.11;q22.1) CBFB::MYH11	CBFB::MYH11 (exon 5- exon 33)	1	CBFB::MYH11	CBFB::MYH11	CBFB-R	N/A	Concordant	AML	CBFB::MYH11
46	46	ogm[GRCh38] ins(11;?)(q23.3;?) KMT2A PTD	KMT2A::KMT2A (exon 10- exon 2)	2	KMT2A::KMT2A	KMT2A::KMT2A	KMT2A-PTD	N/A	Concordant	AML	KMT2A-PTD
47	47	ogm[GRCh38] ins(11;?)(q23.3;?) KMT2A PTD	KMT2A::KMT2A (exon 8- exon 2)	2	KMT2A::KMT2A	KMT2A::KMT2A	KMT2A-PTD	N/A	Concordant	AML	KMT2A-PTD
48	48	No rearrangements detected	No Fusions detected	N	x	x	x	N/A	Concordant	AML	No rearrangement involving 108 genes
49	49	No rearrangements detected	No Fusions detected	N	x	x	x	N/A	Concordant	AML	No rearrangement involving 108 genes
50	50	No rearrangements detected	No Fusions detected	N	x	x	x	N/A	Concordant	AML	No rearrangement involving 108 genes
51	51	No rearrangements detected	No Fusions detected	N	x	x	x	N/A	Concordant	AML	No rearrangement involving 108 genes
52	52	ogm[GRCh38] fus(16;16)(p13.11;q22.1) CBFB::MYH11	CBFB::MYH11 (exon 5- exon 28)	1	CBFB::MYH11	CBFB::MYH11	CBFB-R	N/A	Concordant	AML	CBFB::MYH11
53	53	No rearrangements detected	No Fusions detected	N	x	x	x	N/A	Concordant	AML	No rearrangement involving 108 genes
54	54	No rearrangements detected	ETV6::DDX11 (exon 1- exon 11)	2	x	ETV6::DDX11	ETV6-R	ETV6-R by LTP	DISCORDANT	AML	Intrachromosomal recombination 12 (Called deletion in OGM)
55	55	No rearrangements detected	No Fusions detected	N	x	x	x	N/A	Concordant	AML	No rearrangement involving 108 genes
56	56	No rearrangements detected	No Fusions detected	N	x	x	x	N/A	Concordant	AML	No rearrangement involving 108 genes
57	57	No rearrangements detected	EPS15L1::KLF2 (exon 1-exon 2)	3	x	EPS15L1::KLF2	EPS15L1::KLF2	EPS15L1::KLF2 by LTP	DISCORDANT	AML	Intrachromosomal recombination 19 (Not called in OGM)
58	58	No rearrangements detected	No Fusions detected	N	x	x	x	N/A	Concordant	AML	No rearrangement involving 108 genes
59	59	No rearrangements detected	No Fusions detected	N	x	x	x	N/A	Concordant	AML	No rearrangement involving 108 genes
60	60	No rearrangements detected	No Fusions detected	N	x	x	x	N/A	Concordant	AML	No rearrangement involving 108 genes
61	61	No rearrangements detected	No Fusions detected	N	x	x	x	N/A	Concordant	AML	No rearrangement involving 108 genes
62	62	ogm[GRCh38] ins(11;?)(q23.3;?) KMT2A PTD	KMT2A::KMT2A (exon 10- exon 2)	2	KMT2A::KMT2A	KMT2A::KMT2A	KMT2A-PTD	N/A	Concordant	AML	KMT2A-PTD
63	63	No rearrangements detected	No Fusions detected	N	x	x	x	N/A	Concordant	AML	No rearrangement involving 108 genes
64	64	No rearrangements detected	No Fusions detected	N	x	x	x	N/A	Concordant	AML	No rearrangement involving 108 genes
65	65	No rearrangements detected	No Fusions detected	N	x	x	x	N/A	Concordant	AML	No rearrangement involving 108 genes
66	66	ogm[GRCh38] fus(3;3)(q21.3;q26.2) MECOM	No Fusions detected	1	MECOM-R	x	MECOM-R	MECOM detected by OGM	DISCORDANT	AML	Enhancer hijacking
67	67	No rearrangements detected	No Fusions detected	N	x	x	x	N/A	Concordant	AML	No rearrangement involving 108 genes
68	68	No rearrangements detected	No Fusions detected	N	x	x	x	N/A	Concordant	AML	No rearrangement involving 108 genes
69	69	No rearrangements detected	No Fusions detected	N	x	x	x	N/A	Concordant	AML	No rearrangement involving 108 genes
70	70	ogm[GRCh38] fus(16;16)(p13.11;q22.1) CBFB::MYH11	CBFB::MYH11 (exon 5- exon 33)	1	CBFB::MYH11	CBFB::MYH11	CBFB-R	N/A	Concordant	AML	CBFB::MYH11
71	71	No rearrangements detected	No Fusions detected	N	x	x	x	N/A	Concordant	AML	No rearrangement involving 108 genes
72	72	ogm[GRCh38] t(5;11)(q35.3;p15.4) NSD1::NUP98	NUP98:: NSD1 (exon 12- exon 6)	1	NDS1::NUP98	NSD1::NUP98	NUP98-R	N/A	Concordant	AML	NUP98-R
73	73	No rearrangements detected	No Fusions detected	N	x	x	x	N/A	Concordant	AML	No rearrangement involving 108 genes
74	74	No rearrangements detected	No Fusions detected	N	x	x	x	N/A	Concordant	AML	No rearrangement involving 108 genes
75	75	No rearrangements detected	No Fusions detected	N	x	x	x	N/A	Concordant	AML	No rearrangement involving 108 genes
76	76	No rearrangements detected	No Fusions detected	N	x	x	x	N/A	Concordant	AML	No rearrangement involving 108 genes
77	77	No rearrangements detected	No Fusions detected	N	x	x	x	N/A	Concordant	AML	No rearrangement involving 108 genes
78	78	No rearrangements detected	No Fusions detected	N	x	x	x	N/A	Concordant	AML	No rearrangement involving 108 genes
79	79	ogm[GRCh38] fus(16;16)(p13.11;q22.1) CBFB::MYH11	CBFB::MYH11 (exon 5- exon 29)	1	CBFB::MYH11	CBFB::MYH11	CBFB-R	N/A	Concordant	AML	CBFB::MYH11
80	80	ogm[GRCh38] t(8;21)(q21.3;q22.12) RUNX1T1::RUNX	RUNX1::RUNX1 (exon 6- exon 2)	1	RUNX1::RUNX1T1	RUNX1::RUNX1T1	RUNX1::RUNX1T1	N/A	Concordant	AML	RUNX1::RUNX1T1
81	81	ogm[GRCh38] ins(11;?)(q23.3;?) KMT2A PTD	KMT2A::KMT2A (exon 8- exon 2)	2	KMT2A::KMT2A	KMT2A::KMT2A	KMT2A-PTD	N/A	Concordant	AML	KMT2A-PTD
82	82	No rearrangements detected	No Fusions detected	N	x	x	x	N/A	Concordant	AML	No rearrangement involving 108 genes
83	83	ogm[GRCh38] fus(3;3)(q21.3;q26,2) MECOM	No Fusions detected	1	MECOM-R	x	MECOM-R	MECOM detected by OGM	DISCORDANT	AML	Enhancer hijacking
84	84	No rearrangements detected	No Fusions detected	N	x	x	x	N/A	Concordant	AML	No rearrangement involving 108 genes
85	85	ogm[GRCh38] t(8;16)(p11.21;p13.3) KAT6A::CREBBP	KAT6A::CREBBP (exon 16- exon 2)	1	KAT6A::CREBBP	KAT6A::CREBBP	KAT6A::CREBBP	N/A	Concordant	AML	KAT6A::CREBBP
86	86	No rearrangements detected	No Fusions detected	N	x	x	x	N/A	Concordant	AML	No rearrangement involving 108 genes
87	87	No rearrangements detected	No Fusions detected	N	x	x	x	N/A	Concordant	AML	No rearrangement involving 108 genes
88	88	ogm[GRCh38] fus(16;16)(p13.11;q22.1) CBFB::MYH11	CBFB::MYH11 (exon 5- exon 33)	1	CBFB::MYH11	CBFB::MYH11	CBFB-R	N/A	Concordant	AML	CBFB::MYH11
89	89	No rearrangements detected	No Fusions detected	N	x	x	x	N/A	Concordant	AML	No rearrangement involving 108 genes
90	90	ogm[GRCh38] ins(11;?)(q23.3;?) KMT2A PTD	KMT2A::KMT2A (exon 10- exon 2)	2	KMT2A::KMT2A	KMT2A::KMT2A	KMT2A-PTD	N/A	Concordant	AML	KMT2A-PTD
91	91	No rearrangements detected	No Fusions detected	N	x	x	x	N/A	Concordant	AML	No rearrangement involving 108 genes
92	92	No rearrangements detected	No Fusions detected	N	x	x	x	N/A	Concordant	AML	No rearrangement involving 108 genes
93	93	No rearrangements detected	No Fusions detected	N	x	x	x	N/A	Concordant	AML	No rearrangement involving 108 genes
94	94	No rearrangements detected	No Fusions detected	N	x	x	x	N/A	Concordant	AML	No rearrangement involving 108 genes
95	95	ogm[GRCh38] ins(11;?)(q23.3;?) KMT2A PTD	KMT2A::KMT2A (exon 8- exon 2)	2	KMT2A::KMT2A	KMT2A::KMT2A	KMT2A-PTD	N/A	Concordant	AML	KMT2A-PTD
96	96	ogm[GRCh38] t(6;11)(q27;q23.3)(167828600;118479068) KMT2A::MLLT4	KMT2A::AFDN (exon 8-exon 2)	1	KMT2A::AFDN	KMT2A::AFDN	KMT2A-R	N/A	Concordant	AML	KMT2A-R
97	97	No rearrangements detected	No Fusions detected	N	x	x	x	N/A	Concordant	AML	No rearrangement involving 108 genes
98	98	No rearrangements detected	No Fusions detected	N	x	x	x	N/A	Concordant	AML	No rearrangement involving 108 genes
99	99	ogm[GRCh38]t(4;7)(q31.3;p12.2)(150887938;50352007) LRBA::IKZF1	IKZF1::LRBA (exon 3-exon 18)	3	IKZF1::LRBA	IKZF1::LRBA	IKZF1::LRBA	N/A	Concordant	AML	IKZF1::LRBA
100	100	No rearrangements detected	No fusions detected	N	x	x	x	N/A	Concordant	AML	No rearrangement involving 108 genes
101	101	No rearrangements detected	No fusions detected	N	x	x	x	N/A	Concordant	AML	No rearrangement involving 108 genes
102	102	No rearrangements detected	No fusions detected	N	x	x	x	N/A	Concordant	AML	No rearrangement involving 108 genes
103	103	No rearrangements detected	No fusions detected	N	x	x	x	N/A	Concordant	AML	No rearrangement involving 108 genes
104	104	No rearrangements detected	RUNX1::SENP1 (exon 1- exon 1)	2	x	RUNX1::SENP1	Variant RUNX1	RUNX1::SENP1 by LTP	DISCORDANT	AML	Translocation 12; 19 (Not called in OGM)
105	105	No rearrangements detected	No fusions detected	N	x	x	x	N/A	Concordant	AML	No rearrangement involving 108 genes
106	106	No rearrangements detected	No fusions detected	N	x	x	x	N/A	Concordant	AML	No rearrangement involving 108 genes
107	107	ogm[GRCh38]t(3;21)(q26.2;q22.12)(169751675;34812288) RUNX1::MECOM	RUNX1::MECOM (exon 7-exon 2	1	RUNX1::MECOM	RUNX1::MECOM	MECOM-R	N/A	Concordant	AML	RUNX1::MECOM
108	108	No rearrangements detected	No fusions detected	N	x	x	x	N/A	Concordant	AML	No rearrangement involving 108 genes
109	109	No rearrangements detected	No fusions detected	N	x	x	x	N/A	Concordant	AML	No rearrangement involving 108 genes
110	110	ogm[GRCh38] t(10;11)(p12.31;q23.3)(21892395;118493942) KMT2A::MLL10	KMT2A::MLL10 (exon 9-exon 10)	1	KMT2A::MLLT10	KMT2A::MLLT10	KMT2A-R	N/A	Concordant	AML	KMT2A-R
111	111	No rearrangements detected	No fusions detected	N	x	x	x	N/A	Concordant	AML	No rearrangement involving 108 genes
112	112	ogm{GRCh38] t(3;5)(q25.32;q35.1)(158580974;171399243) NPM1::MLF1	NPM1::MLF1 (exon 6- exon 2)	2	NPM1::MLF	NPM1::MLF1	NPM1::MLF1	N/A	Concordant	AML	NPM1::MLF
113	113	No rearrangements detected	No fusions detected	N	x	x	x	N/A	Concordant	AML	No rearrangement involving 108 genes
114	114	No rearrangements detected	No fusions detected	N	x	x	x	N/A	Concordant	AML	No rearrangement involving 108 genes
115	115	ogm[GRCh38]t(11;19)(q23.3;p13.11)(118479068;18439012) KMT2A::ELL	KMT2A::ELL (exon 9- exon 2)	1	KMT2A::ELL	KMT2A::ELL	KMT2A-R	N/A	Concordant	AML	KMT2A-R
116	116	No rearrangements detected	No fusions detected	N	x	x	x	N/A	Concordant	AML	No rearrangement involving 108 genes
117	117	No rearrangements detected	No Fusions detected	N	x	x	x	N/A	Concordant	AML	No rearrangement involving 108 genes
118	118	No rearrangements detected	No fusions detected	N	x	x	x	N/A	Concordant	AML	No rearrangement involving 108 genes
119	119	No rearrangements detected	No Fusions detected	N	x	x	x	N/A	Concordant	AML	No rearrangement involving 108 genes
120	120	No rearrangements detected	No Fusions detected	N	x	x	x	N/A	Concordant	AML	No rearrangement involving 108 genes
121	121	ogm[GRCh38] fus(3;3)(q22.1;q26.2) MECOM	No Fusions detected	1	MECOM-R	x	MECOM-R	MECOM detected by OGM	DISCORDANT	AML	Enhancer hijacking
121	122	ogm[GRCh38] fus(3;3)(q21.1;q28) KPNA1::TP63	KPNA1::TP63(exon 1- exon 4)	3	KPNA1::TP63	KPNA1::TP63	KPNA1::TP63	N/A	Concordant	AML	KPNA1::TP63
122	123	No rearrangements detected	No Fusions detected	N	x	x	x	N/A	Concordant	AML	No rearrangement involving 108 genes
123	124	No rearrangements detected	No Fusions detected	N	x	x	x	N/A	Concordant	AML	No rearrangement involving 108 genes
124	125	No rearrangements detected	No Fusions detected	N	x	x	x	N/A	Concordant	AML	No rearrangement involving 108 genes
125	126	ogm[GRCh38] fus(16;16)(p13.11;q22.1) CBFB::MYH11	CBFB::MYH11 (exon 5- exon 33)	1	CBFB::MYH11	CBFB::MYH11	CBFB-R	N/A	Concordant	AML	CBFB::MYH11
126	127	No rearrangements detected	FAR2::CCND2 (exon 1-exon 1)	3	x	FAR2::CCDN2	FAR2::CCND2	FAR2::CCND2 by LTP	DISCORDANT	AML	Intrachromosomal recombination 12 (Called deletion in OGM)
127	128	ogm[GRCh38] fus(16;16)(p13.11;q22.1) CBFB::MYH11	CBFB::MYH11 (exon 5- exon 33)	1	CBFB::MYH11	CBFB::MYH11	CBFB-R	N/A	Concordant	AML	CBFB::MYH11
128	129	No rearrangements detected	No Fusions detected	N	x	x	x	N/A	Concordant	AML	No rearrangement involving 108 genes
129	130	No rearrangements detected	No Fusions detected	N	x	x	x	N/A	Concordant	AML	No rearrangement involving 108 genes
130	131	No rearrangements detected	No fusions detected	N	x	x	x	N/A	Concordant	AML	No rearrangement involving 108 genes
131	132	No rearrangements detected	No Fusions detected	N	x	x	x	N/A	Concordant	AML	No rearrangement involving 108 genes
132	133	ogm[GRCh38] fus(16;16)(p13.11;q22.1) CBFB::MYH11	CBFB::MYH11 (exon 5- exon 33)	1	CBFB::MYH11	CBFB::MYH11	CBFB-R	N/A	Concordant	AML	CBFB::MYH11
133	134	No rearrangements detected	No Fusions detected	N	x	x	x	N/A	Concordant	AML	No rearrangement involving 108 genes
134	135	No rearrangements detected	No Fusions detected	N	x	x	x	N/A	Concordant	AML	No rearrangement involving 108 genes
135	136	ogm[GRCh38] ins(11;?)(q23.3;?) KMT2A PTD	KMT2A::KMT2A (exon 8- exon 2)	2	KMT2A::KMT2A	KMT2A::KMT2A	KMT2A-PTD	N/A	Concordant	AML	KMT2A-PTD
136	137	ogm[GRCh38] ins(11;?)(q23.3;?) KMT2A PTD	KMT2A::KMT2A (exon 10- exon 2)	2	KMT2A::KMT2A	KMT2A::KMT2A	KMT2A-PTD	N/A	Concordant	AML	KMT2A-PTD
137	138	No rearrangements detected	No Fusions detected	N	x	x	x	N/A	Concordant	AML	No rearrangement involving 108 genes
138	139	ogm[GRCh38] ins(11;?)(q23.3;?) KMT2A PTD	KMT2A::KMT2A (exon 10- exon 2)	2	KMT2A::KMT2A	KMT2A::KMT2A	KMT2A-PTD	N/A	Concordant	AML	KMT2A-PTD
139	140	No rearrangements detected	No Fusions detected	N	x	x	x	N/A	Concordant	AML	No rearrangement involving 108 genes
140	141	No rearrangements detected	No Fusions detected	N	x	x	x	N/A	Concordant	AML	No rearrangement involving 108 genes
141	142	ogm[GRCh38] fus(16;16)(p13.11;q22.1) CBFB::MYH11	CBFB::MYH11 (exon 5- exon 33)	1	CBFB::MYH11	CBFB::MYH11	CBFB-R	N/A	Concordant	AML	CBFB::MYH11
142	143	No rearrangements detected	No Fusions detected	N	x	x	x	N/A	Concordant	AML	No rearrangement involving 108 genes
143	144	No rearrangements detected	No Fusions detected	N	x	x	x	N/A	Concordant	AML	No rearrangement involving 108 genes
144	145	ogm[GRCh38] fus(11;11)(q14.2;q23.3) PICALM::KMT2A	KMT2A::PICALM (exon 7- exon 2)	1	KMT2A::PICALM	KMT2A::PICALM	KMT2A-R	N/A	Concordant	AML	KMT2A-R
145	146	ogm[GRCh38] fus(16;16)(p13.11;q22.1) CBFB::MYH11	CBFB::MYH11 (exon 5- exon 33)	1	CBFB::MYH11	CBFB::MYH11	CBFB-R	N/A	Concordant	AML	CBFB::MYH11
146	147	No rearrangements detected	No Fusions detected	N	x	x	x	N/A	Concordant	AML	No rearrangement involving 108 genes
147	148	No rearrangements detected	No Fusions detected	N	x	x	x	N/A	Concordant	AML	No rearrangement involving 108 genes
148	149	No rearrangements detected	No Fusions detected	N	x	x	x	N/A	Concordant	AML	No rearrangement involving 108 genes
149	150	No rearrangements detected	No fusions detected	N	x	x	x	N/A	Concordant	AML	No rearrangement involving 108 genes
150	151	No rearrangements detected	No fusions detected	N	x	x	x	N/A	Concordant	AML	No rearrangement involving 108 genes
151	152	No rearrangements detected	No fusions detected	N	x	x	x	N/A	Concordant	AML	No rearrangement involving 108 genes
152	153	No rearrangements detected	No Fusions detected	N	x	x	x	N/A	Concordant	AML	No rearrangement involving 108 genes
153	154	No rearrangements detected	No Fusions detected	N	x	x	x	N/A	Concordant	AML	No rearrangement involving 108 genes
154	155	No rearrangements detected	No Fusions detected	N	x	x	x	N/A	Concordant	AML	No rearrangement involving 108 genes
155	156	No rearrangements detected	No Fusions detected	N	x	x	x	N/A	Concordant	AML	No rearrangement involving 108 genes
156	157	No rearrangements detected	No Fusions detected	N	x	x	x	N/A	Concordant	AML	No rearrangement involving 108 genes
157	158	No rearrangements detected	No Fusions detected	N	x	x	x	N/A	Concordant	AML	No rearrangement involving 108 genes
158	159	No rearrangements detected	No Fusions detected	N	x	x	x	N/A	Concordant	AML	No rearrangement involving 108 genes
159	160	No rearrangements detected	No Fusions detected	N	x	x	x	N/A	Concordant	AML	No rearrangement involving 108 genes
160	161	No rearrangements detected	No Fusions detected	N	x	x	x	N/A	Concordant	AML	No rearrangement involving 108 genes
161	162	No rearrangements detected	No Fusions detected	N	x	x	x	N/A	Concordant	AML	No rearrangement involving 108 genes
162	163	ogm[GRCh38] fus(16;16)(p13.11;q22.1) CBFB::MYH11	CBFB::MYH11 (exon 5- exon 33)	1	CBFB::MYH11	CBFB::MYH11	CBFB-R	N/A	Concordant	AML	CBFB::MYH11
163	164	No rearrangements detected	No Fusions detected	N	x	x	x	N/A	Concordant	AML	No rearrangement involving 108 genes
164	165	No rearrangements detected	No Fusions detected	N	x	x	x	N/A	Concordant	AML	No rearrangement involving 108 genes
165	166	No rearrangements detected	No Fusions detected	N	x	x	x	N/A	Concordant	AML	No rearrangement involving 108 genes
166	167	ogm[GRCh38] t(11;19)(q23.3;p13.3) KMT2A::MLLT1	KMT2A::MLLT1 (exon 10- exon 7)	1	KMT2A::MLLT1	KMT2A::MLLT1	KMT2A-R	N/A	Concordant	AML	KMT2A-R
167	168	No rearrangements detected	No Fusions detected	N	x	x	x	N/A	Concordant	AML	No rearrangement involving 108 genes
168	169	No rearrangements detected	LMO1::RIC3 (exon 3- exon 2)	3	x	LMO1::RIC3	LMO1::RIC3	LMO1::RIC3 by LTP	DISCORDANT	AML	Intrachromosomal recombination 11 (not called in OGM)
169	170	No rearrangements detected	No Fusions detected	N	x	x	x	N/A	Concordant	AML	No rearrangement involving 108 genes
170	171	No rearrangements detected	IKZF1::IKZF1 (exon 3- exon 7)	2	x	IKZF1::IKZF1	IKZF1 del	IKZF1 del LTP	DISCORDANT	AML	Intrachromosomal recombination 7 (not called in OGM)
171	172	No rearrangements detected	No Fusions detected	N	x	x	x	N/A	Concordant	AML	No rearrangement involving 108 genes
172	173	ogm[GRCh38] ins(3;?)(q26.2;?) MECOM	No Fusions detected	1	MECOM-R	x	MECOM-R	MECOM detected by OGM	DISCORDANT	AML	Enhancer hijacking
173	174	No rearrangements detected	No Fusions detected	N	x	x	x	N/A	Concordant	AML	No rearrangement involving 108 genes
174	175	ogm[GRCh38] ins(11;?)(q23.3;?) KMT2A PTD	KMT2A::KMT2A (exon 10- exon 2)	2	KMT2A::KMT2A	KMT2A::KMT2A	KMT2A-PTD	N/A	Concordant	AML	KMT2A-PTD
175	176	No rearrangements detected	No Fusions detected	N	x	x	x	N/A	Concordant	AML	No rearrangement involving 108 genes
176	177	No rearrangements detected	No Fusions detected	N	x	x	x	N/A	Concordant	AML	No rearrangement involving 108 genes
177	178	ogm[GRCh38] t(11;19)(q23.3;p13.3) KMT2A::MLLT1	KMT2A::MLLT1 (exon 8- exon 2)	1	KMT2A::MLLT1	KMT2A::MLLT1	KMT2A-R	N/A	Concordant	AML	KMT2A-R
178	179	No rearrangements detected	No Fusions detected	N	x	x	x	N/A	Concordant	AML	No rearrangement involving 108 genes
179	180	No rearrangements detected	No Fusions detected	N	x	x	x	N/A	Concordant	AML	No rearrangement involving 108 genes
180	181	ogm[GRCh38] ins(11;?)(q23.3;?) KMT2A PTD	KMT2A::KMT2A (exon 8- exon 2)	2	KMT2A::KMT2A	KMT2A::KMT2A	KMT2A-PTD	N/A	Concordant	AML	KMT2A-PTD
181	182	No rearrangements detected	No Fusions detected	N	x	x	x	N/A	Concordant	AML	No rearrangement involving 108 genes
182	183	No rearrangements detected	No Fusions detected	N	x	x	x	N/A	Concordant	AML	No rearrangement involving 108 genes
183	184	ogm[GRCh38] t(10;21)(p12.1;q22.12) RUNX1::PDSS1	RUNX1::PDSS1 (exon 6- exon 2)	2	RUNX1::PDSS1	RUNX1::PDSS1	Variant RUNX1	N/A	Concordant	AML	RUNX1::RUNX1T1
184	185	No rearrangements detected	No Fusions detected	N	x	x	x	N/A	Concordant	AML	No rearrangement involving 108 genes
185	186	No rearrangements detected	No Fusions detected	N	x	x	x	N/A	Concordant	AML	No rearrangement involving 108 genes
186	187	No rearrangements detected	No Fusions detected	N	x	x	x	N/A	Concordant	AML	No rearrangement involving 108 genes
187	188	No rearrangements detected	No Fusions detected	N	x	x	x	N/A	Concordant	AML	No rearrangement involving 108 genes
188	189	ogm[GRCh38] t(6;9)(p22.3;q34.13) DEK::NUP214	DEK::NUP214 (exon 9- exon 18)	1	DEK::NUP214	DEK::NUP214	DEK::NUP214	N/A	Concordant	AML	DEK::NUP214
189	190	ogm[GRCh38] t(6;11)(q27;q23.3) KMT2A::AFDN	KMT2A::AFDN (exon 8-exon 2)	1	KMT2A::AFDN	KMT2A::AFDN	KMT2A-R	N/A	Concordant	AML	KMT2A-R
190	191	No rearrangements detected	No Fusions detected	N	x	x	x	N/A	Concordant	AML	No rearrangement involving 108 genes
191	192	ogm[GRCh38] ins(11;?)(q23.3;?) KMT2A PTD	No Fusions detected	2	KMT2A:KMT2A	x	KMT2A-PTD	KMT2A-PTD by OGM	DISCORDANT	AML	Not in the LTP clinical report
192	193	No rearrangements detected	No Fusions detected	N	x	x	x	N/A	Concordant	AML	No rearrangement involving 108 genes
193	194	ogm[GRCh38] ins(11;?)(q23.3;?) KMT2A PTD	KMT2A::KMT2A (exon 8- exon 2)	2	KMT2A::KMT2A	KMT2A::KMT2A	KMT2A-PTD	N/A	Concordant	AML	KMT2A-PTD
194	195	No rearrangements detected	No Fusions detected	N	x	x	x	N/A	Concordant	AML	No rearrangement involving 108 genes
195	196	No rearrangements detected	No Fusions detected	N	x	x	x	N/A	Concordant	AML	No rearrangement involving 108 genes
196	197	No rearrangements detected	No Fusions detected	N	x	x	x	N/A	Concordant	AML	No rearrangement involving 108 genes
197	198	No rearrangements detected	No fusions detected	N	x	x	x	N/A	Concordant	AML	No rearrangement involving 108 genes
198	199	ogm[GRCh38] inv(3)(q26.2q26.31)(169141878_172036601)FNDC3B::MECOM	No fusions detected	1	MECOM-R	x	MECOM-R	MECOM detected by OGM	DISCORDANT	AML	Enhancer hijacking
199	200	No rearrangements detected	No fusions detected	N	x	x	x	N/A	Concordant	AML	No rearrangement involving 108 genes
200	201	No rearrangements detected	No fusions detected	N	x	x	x	N/A	Concordant	AML	No rearrangement involving 108 genes
201	202	No rearrangements detected	No fusions detected	N	x	x	x	N/A	Concordant	AML	No rearrangement involving 108 genes
202	203	No rearrangements detected	No fusions detected	N	x	x	x	N/A	Concordant	AML	No rearrangement involving 108 genes
203	204	ogm[GRCh38] t(8;21)(q21.3;q22.12) RUNX1T1::RUNX	RUNX1::RUNX1 (exon 6- exon 2)	1	RUNX1::RUNX1T1	RUNX1::RUNX1T1	RUNX1::RUNX1T1	N/A	Concordant	AML	RUNX1::RUNX1T1
204	205	No rearrangements detected	No fusions detected	N	x	x	x	N/A	Concordant	AML	No rearrangement involving 108 genes
205	206	ogm[GRCh38]fus(3;3)(q25.33;q26.2)(160273756;169156217) MECOM	No fusions detected	1	MECOM-R	x	MECOM-R	MECOM detected by OGM	DISCORDANT	AML	Enhancer hijacking
206	207	ogm[GRCh38] t(8;21)(q21.3;q22.12) RUNX1T1::RUNX	RUNX1::RUNX1 (exon 6- exon 2)	1	RUNX1::RUNX1T1	RUNX1::RUNX1T1	RUNX1::RUNX1T1	N/A	Concordant	AML	RUNX1::RUNX1T1
207	208	No rearrangements detected	No fusions detected	N	x	x	x	N/A	Concordant	AML	No rearrangement involving 108 genes
208	209	ogm[GRCh38]fus(3;3)(q21.3;q26.2)(128512208;169661228) MECOM	No fusions detected	1	MECOM-R	x	MECOM-R	MECOM detected by OGM	DISCORDANT	AML	Enhancer hijacking
209	210	No rearrangements detected	No fusions detected	N	x	x	x	N/A	Concordant	AML	No rearrangement involving 108 genes
210	211	ogm[GRCh38] t(6;11)(q27;q23.3)(167831814;118479068) KMT2A::AFDN	KMT2A::AFDN (exon 8-exon 2)	1	KMT2A::AFDN	KMT2A::AFDN	KMT2A-R	N/A	Concordant	AML	KMT2A-R
211	212	No rearrangements detected	No fusions detected	N	x	x	x	N/A	Concordant	AML	No rearrangement involving 108 genes
212	213	ogm[GRCh38] fus(16;16)(p13.3;q24.3) CBFA2T3::GLIS2	CBFA2T3::GLIS2 (exon 11- exon 3)	1	CBFA2T3::GLIS2	CBFA2T3::GLIS2	CBFA2T3::GLIS2	N/A	Concordant	AML	CBFA2T3::GLIS2
213	214	ogm[GRCh38] t(9;11)(p21.3;q23.3) MLLT3::KMT2A	KMT2A::MLLT3 (exon 8-exon 6)	1	KMT2A::MLLT3	KMT2A::MLLT3	KMT2A-R	N/A	Concordant	AML	KMT2A-R
214	215	ogm[GRCh38] t(8;21)(q21.3;q22.12) RUNX1T1::RUNX	RUNX1::RUNX1 (exon 6- exon 2)	1	RUNX1::RUNX1T1	RUNX1::RUNX1T1	RUNX1::RUNX1T1	N/A	Concordant	AML	RUNX1::RUNX1T1
215	216	ogm[GRCh38] t(8;21)(q21.3;q22.12) RUNX1T1::RUNX	RUNX1::RUNX1 (exon 6- exon 2)	1	RUNX1::RUNX1T1	RUNX1::RUNX1T1	RUNX1::RUNX1T1	N/A	Concordant	AML	RUNX1::RUNX1T1
216	217	ogm[GRCh38] fus(3;3)(q25.1;q26.2) MBNL1::MECOM	MBNL1::MECOM (exon 1-exon 3)	1	MBNL1::MECOM	MBNL1::MECOM	MECOM-R	N/A	Concordant	AML	MBNL1::MECOM
217	218	No rearrangements detected	No Fusions detected	N	x	x	x	N/A	Concordant	AML	No rearrangement involving 108 genes
218	219	No rearrangements detected	No Fusions detected	N	x	x	x	N/A	Concordant	AML	No rearrangement involving 108 genes
219	220	No rearrangements detected	No Fusions detected	N	x	x	x	N/A	Concordant	AML	No rearrangement involving 108 genes
220	221	ogm[GRCh38] fus(3;3)(p24.3;q26.2) SATB1::MECOM	No Fusions detected	1	MECOM-R	x	MECOM-R	MECOM detected by OGM	DISCORDANT	AML	Enhancer hijacking
221	222	ogm[GRCh38] fus(16;16)(p13.3;q24.3) CBFA2T3::GLIS2	CBFA2T3::GLIS2 (exon 11- exon 3)	1	CBFA2T3::GLIS2	CBFA2T3::GLIS2	CBFA2T3::GLIS2	N/A	Concordant	AML	CBFA2T3::GLIS2
222	223	ogm[GRCh38] t(8;14)(q24.21;q32.2) CCDC26::BCL11B	No Fusions detected	1	CCDC26::BCL11B	x	BCL11B-R	BCL11B detected by OGM	DISCORDANT	AML	Enhancer hijacking
222	224	ogm[GRCh38] t(14;21)(q23.1;q22.12) LRRC9::RUNX1	No Fusions detected	2	LRRC9::RUNX1	x	Variant RUNX1	Variant RUNX1 by OGM	DISCORDANT	AML	Not in clinical LTP LRRC9::RUNX1
223	225	No rearrangements detected	No Fusions detected	N	x	x	x	N/A	Concordant	AML	No rearrangement involving 108 genes
224	226	No rearrangements detected	No Fusions detected	N	x	x	x	N/A	Concordant	AML	No rearrangement involving 108 genes
225	227	ogm[GRCh38] ins(11;?)(q23.3;?) KMT2A PTD	KMT2A::KMT2A (exon 8- exon 2)	2	KMT2A::KMT2A	KMT2A::KMT2A	KMT2A-PTD	N/A	Concordant	AML	KMT2A-PTD
226	228	No rearrangements detected	No Fusions detected	N	x	x	x	N/A	Concordant	AML	No rearrangement involving 108 genes
227	229	No rearrangements detected	No Fusions detected	N	x	x	x	N/A	Concordant	AML	No rearrangement involving 108 genes
228	230	No rearrangements detected	No Fusions detected	N	x	x	x	N/A	Concordant	AML	No rearrangement involving 108 genes
229	231	ogm[GRCh38] t(11;19)(q23.3;p13.11) KMT2A::ELL	KMT2A::ELL (exon 8- exon 2)	1	KMT2A::ELL	KMT2A::ELL	KMT2A-R	N/A	Concordant	AML	KMT2A-R
230	232	No rearrangements detected	No Fusions detected	N	x	x	x	N/A	Concordant	AML	No rearrangement involving 108 genes
231	233	No rearrangements detected	No Fusions detected	N	x	x	x	N/A	Concordant	AML	No rearrangement involving 108 genes
232	234	No rearrangements detected	No Fusions detected	N	x	x	x	N/A	Concordant	AML	No rearrangement involving 108 genes
233	235	No rearrangements detected	No Fusions detected	N	x	x	x	N/A	Concordant	AML	No rearrangement involving 108 genes
234	236	No rearrangements detected	No Fusions detected	N	x	x	x	N/A	Concordant	AML	No rearrangement involving 108 genes
235	237	ogm[GRCh38] t(3;21)(q26.2;q11.2) NRIP1::MECOM	NRIP1::MECOM (exon 3- exon 4)	1	NRIP1::MECOM	NRIP1::MECOM	MECOM-R	N/A	Concordant	AML	NPM1::MLF1
236	238	No rearrangements detected	No Fusions detected	N	x	x	x	N/A	Concordant	AML	No rearrangement involving 108 genes
237	239	No rearrangements detected	No Fusions detected	N	x	x	x	N/A	Concordant	AML	No rearrangement involving 108 genes
238	240	ogm[GRCh38] fus(3;3)(q21.3;q26.2) MECOM	No Fusions detected	1	MECOM-R	x	MECOM-R	MECOM detected by OGM	DISCORDANT	AML	Enhancer hijacking
239	241	No rearrangements detected	No Fusions detected	N	x	x	x	N/A	Concordant	AML	No rearrangement involving 108 genes
240	242	No rearrangements detected	No Fusions detected	N	x	x	x	N/A	Concordant	AML	No rearrangement involving 108 genes
241	243	No rearrangements detected	No Fusions detected	N	x	x	x	N/A	Concordant	AML	No rearrangement involving 108 genes
242	244	ogm[GRCh38] ins(11;?)(q23.3;?) KMT2A PTD	KMT2A::KMT2A (exon 10- exon 2)	2	KMT2A::KMT2A	KMT2A::KMT2A	KMT2A-PTD	N/A	Concordant	AML	KMT2A-PTD
243	245	No rearrangements detected	No Fusions detected	N	x	x	x	N/A	Concordant	AML	No rearrangement involving 108 genes
244	246	ogm[GRCh38] fus(3;3)(q26.1;q26.2) MECOM	No Fusions detected	1	MECOM-R	x	MECOM-R	MECOM detected by OGM	DISCORDANT	AML	Enhancer hijacking
245	247	ogm[GRCh38] t(5;11)(q35.3;p15.4) NSD1::NUP98	NUP98:: NSD1 (exon 12- exon 6)	1	NDS1::NUP98	NUP98::NSD1	NUP98-R	N/A	Concordant	AML	NUP98-R
246	248	ogm[GRCh38] t(6;11)(q27;q23.3) AFDN::KMT2A	KMT2A::AFDN (exon 8-exon 2)	1	KMT2A::AFDN	KMT2A::AFDN	KMT2A-R	N/A	Concordant	AML	KMT2A-R
246	249	No rearrangements detected	CDKN2A::SLC24A2 (exon 1- exon 3)	3	x	CDKN2A::SLC24A2	CDKN2A::SLC24A2	CDKN2A::SLC24A2 by LTP	DISCORDANT	AML	Intrachromosomal recombination 9 (not called in OGM)
247	250	No rearrangements detected	No Fusions detected	N	x	x	x	N/A	Concordant	AML	No rearrangement involving 108 genes
248	251	ogm[GRCh38] t(10;11)(p12.31;q14.2) PICALM::MLLT10	PICALM::MLLT10 (exon 19- exon 4)	1	PICALM::MLLT10	PICALM::MLLT10	PICALM::MLLT10	N/A	Concordant	AML	PICALM::MLLT10
249	252	No rearrangements detected	No Fusions detected	N	x	x	x	N/A	Concordant	AML	No rearrangement involving 108 genes
250	253	No rearrangements detected	No Fusions detected	N	x	x	x	N/A	Concordant	AML	No rearrangement involving 108 genes
251	254	ogm[GRCh38] t(9;11)(p21.3;q23.3) MLLT3::KMT2A	KMT2A::ELL (exon 9- exon 6)	1	KMT2A::MLLT3	KMT2A::MLLT3	KMT2A-R	N/A	Concordant	AML	KMT2A-R
252	255	No rearrangements detected	No Fusions detected	N	x	x	x	N/A	Concordant	AML	No rearrangement involving 108 genes
253	256	No rearrangements detected	No Fusions detected	N	x	x	x	N/A	Concordant	AML	No rearrangement involving 108 genes
254	257	No rearrangements detected	No Fusions detected	N	x	x	x	N/A	Concordant	AML	No rearrangement involving 108 genes
255	258	ogm[GRCh38] ins(11;?)(q23.3;?) KMT2A PTD	KMT2A::KMT2A (exon 8- exon 2)	2	KMT2A::KMT2A	KMT2A::KMT2A	KMT2A-PTD	N/A	Concordant	AML	KMT2A-PTD
256	259	No rearrangements detected	No fusions detected	N	x	x	x	N/A	Concordant	AML	No rearrangement involving 108 genes
257	260	ogm[GRCh38] t(3;8)(q26.2;q24.21)(169636737;129237096) MECOM	No fusions detected	1	MECOM-R	x	MECOM-R	MECOM detected by OGM	DISCORDANT	AML	Enhancer hijacking
258	261	No rearrangements detected	No fusions detected	N	x	x	x	N/A	Concordant	AML	No rearrangement involving 108 genes
259	262	No rearrangements detected	No fusions detected	N	x	x	x	N/A	Concordant	AML	No rearrangement involving 108 genes
260	263	No rearrangements detected	No fusions detected	N	x	x	x	N/A	Concordant	AML	No rearrangement involving 108 genes
261	264	No rearrangements detected	No fusions detected	N	x	x	x	N/A	Concordant	AML	No rearrangement involving 108 genes
262	265	ogm[GRCh38]t(6;11)(q27;q23.3)(167843969;118493942) KMT2A::AFDN	KMT2A::AFDN (exon 8-exon 2)	1	KMT2A::AFDN	KMT2A::AFDN	KMT2A-R	N/A	Concordant	AML	KMT2A-R
263	266	No rearrangements detected	No fusions detected	N	x	x	x	N/A	Concordant	AML	No rearrangement involving 108 genes
264	267	ogm[GRCh38] ins(11;?)(q23.3;?) KMT2A PTD	KMT2A::KMT2A (exon 10- exon 2)	2	KMT2A::KMT2A	KMT2A::KMT2A	KMT2A-PTD	N/A	Concordant	AML	KMT2A-PTD
265	268	No rearrangements detected	No fusions detected	N	x	x	x	N/A	Concordant	AML	No rearrangement involving 108 genes
266	269	No rearrangements detected	No fusions detected	N	x	x	x	N/A	Concordant	AML	No rearrangement involving 108 genes
267	270	No rearrangements detected	No fusions detected	N	x	x	x	N/A	Concordant	AML	No rearrangement involving 108 genes
268	271	ogm[GRCh38] t fus(3;3)(q21.3;q26.2)(128509921;169530108) MECOM::GATA2	No fusions detected	1	MECOM-R	x	MECOM-R	MECOM detected by OGM	DISCORDANT	AML	Enhancer hijacking
269	272	No rearrangements detected	No fusions detected	N	x	x	x	N/A	Concordant	AML	No rearrangement involving 108 genes
270	273	No rearrangements detected	No Fusions detected	N	x	x	x	N/A	Concordant	AML	No rearrangement involving 108 genes
271	274	No rearrangements detected	No Fusions detected	N	x	x	x	N/A	Concordant	AML	No rearrangement involving 108 genes
272	275	No rearrangements detected	No Fusions detected	N	x	x	x	N/A	Concordant	AML	No rearrangement involving 108 genes
273	276	ogm[GRCh38] t(6;11)(q27;q23.3) KMT2A::AFDN	KMT2A::AFDN (exon 8-exon 2)	1	KMT2A::AFDN	KMT2A::AFDN	KMT2A-R	N/A	Concordant	AML	KMT2A-R
274	277	ogm[GRCh38] ins(11;?)(q23.3;?) KMT2A PTD	KMT2A::KMT2A (exon 8- exon 2)	2	KMT2A::KMT2A	KMT2A::KMT2A	KMT2A-PTD	N/A	Concordant	AML	KMT2A-PTD
275	278	No rearrangements detected	No Fusions detected	N	x	x	x	N/A	Concordant	AML	No rearrangement involving 108 genes
276	279	ogm[GRCh38] ins(11;?)(q23.3;?) KMT2A PTD	KMT2A::KMT2A (exon 8- exon 2)	2	KMT2A::KMT2A	KMT2A::KMT2A	KMT2A-PTD	N/A	Concordant	AML	KMT2A-PTD
277	280	No rearrangements detected	No Fusions detected	N	x	x	x	N/A	Concordant	AML	No rearrangement involving 108 genes
278	281	ogm[GRCh38] fus(16;16)(p13.11;q22.1) CBFB::MYH11	CBFB::MYH11 (exon 5- exon 33)	1	CBFB::MYH11	CBFB::MYH11	CBFB-R	N/A	Concordant	AML	CBFB::MYH11
279	282	ogm[GRCh38] t(6;11)(q27;q23.3) AFDN::KMT2A	KMT2A::AFDN (exon 8-exon 2)	1	KMT2A::AFDN	KMT2A::AFDN	KMT2A-R	N/A	Concordant	AML	KMT2A-R
280	283	ogm[GRCh38] t(10;11)(p12.31;11q23.3) KMT2A::MLLT10	KMT2A::MLLT10 (exon 8- exon 10)	1	KMT2A::MLLT10	KMT2A::MLLT10	KMT2A-R	N/A	Concordant	AML	KMT2A-R
281	284	No rearrangements detected	No Fusions detected	N	x	x	x	N/A	Concordant	AML	No rearrangement involving 108 genes
282	285	ogm[GRCh38] t(5;11)(q35.3;p15.4) NSD1::NUP98	NUP98:: NSD1 (exon 12- exon 6)	1	NUP98::NSD1	NUP98::NSD1	NUP98-R	N/A	Concordant	AML	NUP98-R
283	286	ogm[GRCh38] fus(3;3)(q25.2;q26.2) MECOM	No Fusions detected	1	MECOM-R	x	MECOM-R	MECOM detected by OGM	DISCORDANT	AML	Enhancer hijacking
284	287	ogm[GRCh38]fus(21;21)(q22.12;q22.2)(34905556;39780304) RUNX1::IGSF5	RUNX1:: LOC107985500 (exon 2-exon 3)	2	RUNX1::IGSF5	RUNX1::LOC107985500	Variant RUNX1	N/A	Concordant	AML	RUNX1::RUNX1T1
285	288	No rearrangements detected	No Fusions detected	N	x	x	x	N/A	Concordant	AML	No rearrangement involving 108 genes
286	289	No rearrangements detected	No Fusions detected	N	x	x	x	N/A	Concordant	AML	No rearrangement involving 108 genes
287	290	No rearrangements detected	No Fusions detected	N	x	x	x	N/A	Concordant	AML	No rearrangement involving 108 genes
288	291	No rearrangements detected	No Fusions detected	N	x	x	x	N/A	Concordant	AML	No rearrangement involving 108 genes
289	292	No rearrangements detected	No Fusions detected	N	x	x	x	N/A	Concordant	AML	No rearrangement involving 108 genes
290	293	ogm[GRCh38] ins(11;?)(q23.3;?) KMT2A PTD	KMT2A::KMT2A (exon 8- exon 2)	2	KMT2A::KMT2A	KMT2A::KMT2A	KMT2A-PTD	N/A	Concordant	AML	KMT2A-PTD
291	294	No rearrangements detected	KMT2A::AFDN (exon 8-exon 2)	1	x	KMT2A::AFDN	KMT2A-R	KMT2A::AFDN by LTP	DISCORDANT	AML	Insertion of AFDN into KMT2A
292	295	No rearrangements detected	No Fusions detected	N	x	x	x	N/A	Concordant	AML	No rearrangement involving 108 genes
293	296	ogm[GRCh38]t(2;3)(p16.1;q26.2)(60496215;169310774) BCL11A::MECOM	No fusions detected	1	MECOM-R	x	MECOM-R	MECOM detected by OGM	DISCORDANT	AML	Enhancer hijacking
294	297	No rearrangements detected	KMT2A::KMT2A (exon 8- exon 2)	2	x	KMT2A::KMT2A	KMT2A-PTD	KMT2A PTD by LTP	DISCORDANT	AML	KMT2A-PTD (not called in OGM
295	298	No rearrangements detected	No fusions detected	N	x	x	x	N/A	Concordant	AML	No rearrangement involving 108 genes
296	299	No rearrangements detected	No Fusions detected	N	x	x	x	N/A	Concordant	AML	No rearrangement involving 108 genes
297	300	No rearrangements detected	No fusions detected	N	x	x	x	N/A	Concordant	AML	No rearrangement involving 108 genes
298	301	No rearrangements detected	No Fusions detected	N	x	x	x	N/A	Concordant	AML	No rearrangement involving 108 genes
299	302	ogm[GRCh38] ins(11;?)(q23.3;?) KMT2A PTD	No fusions detected	2	KMT2A:KMT2A	x	KMT2A-PTD	KMT2A PTD by OGM	DISCORDANT	AML	Not in clinical LTP KMTA::PTD
300	303	No rearrangements detected	No Fusions detected	N	x	x	x	N/A	Concordant	AML	No rearrangement involving 108 genes
301	304	No rearrangements detected	No fusions detected	N	x	x	x	N/A	Concordant	AML	No rearrangement involving 108 genes
302	305	ogm[GRCh38] ins(11;?)(q23.3;?) KMT2A PTD	KMT2A::KMT2A (exon 10- exon 2)	2	KMT2A::KMT2A	KMT2A::KMT2A	KMT2A-PTD	N/A	Concordant	AML	KMT2A-PTD
303	306	No rearrangements detected	No Fusions detected	N	x	x	x	N/A	Concordant	AML	No rearrangement involving 108 genes
304	307	No rearrangements detected	No Fusions detected	N	x	x	x	N/A	Concordant	AML	No rearrangement involving 108 genes
305	308	ogm[GRCh38] t(7;11)(p15.2;p15.4) NUP98::HOXA9	NUP98 ::HOXA9 (exon 11-exon 1)	1	NUP98::HOXA9	NUP98::HOXA9	NUP98-R	N/A	Concordant	AML	NUP98-R
306	309	No rearrangements detected	EPOR::NONE (exon 8--)	3	x	EPOR::NONE	EPOR-R	EPOR-R by LTP	DISCORDANT	AML	Translocation (19;?)
307	310	No rearrangements detected	No Fusions detected	N	x	x	x	N/A	Concordant	AML	No rearrangement involving 108 genes
308	311	No rearrangements detected	No Fusions detected	N	x	x	x	N/A	Concordant	AML	No rearrangement involving 108 genes
309	312	No rearrangements detected	No Fusions detected	N	x	x	x	N/A	Concordant	AML	No rearrangement involving 108 genes
310	313	No rearrangements detected	No fusions detected	N	x	x	x	N/A	Concordant	AML	No rearrangement involving 108 genes
311	314	No rearrangements detected	No fusions detected	N	x	x	x	N/A	Concordant	AML	No rearrangement involving 108 genes
312	315	ogm[GRCh38] t(15;17)(q24.1;q21.2) PML:RARA	PML::RARA (exon 6-exon 3)	1	PML::RARA	PML::RARA	PML::RARA	N/A	Concordant	AML	PML::RARA
313	316	ogm[GRCh38] ins(11;?)(q23.3;?) KMT2A PTD	KMT2A::KMT2A (exon ?-exon ?)	2	KMT2A::KMT2A	KMT2A::KMT2A	KMT2A-PTD	N/A	Concordant	AML	KMT2A-PTD
314	317	ogm[GRCh38] t(15;17)(q24.1;q21.2) PML:RARA	PML::RARA (exon 6-exon 3)	1	PML::RARA	PML::RARA	PML::RARA	N/A	Concordant	AML	PML::RARA
315	318	ogm[GRCh38] t(15;17)(q24.1;q21.2) PML:RARA	PML::RARA (exon 6-exon 3)	1	PML::RARA	PML::RARA	PML::RARA	N/A	Concordant	AML	PML::RARA
316	319	ogm[GRCh38] t(15;17)(q24.1;q21.2) PML:RARA	PML::RARA (exon 6-exon 3)	1	PML::RARA	PML::RARA	PML::RARA	N/A	Concordant	AML	PML::RARA
317	320	No rearrangements detected	No fusions detected	N	x	x	x	N/A	Concordant	AML	No rearrangement involving 108 genes
318	321	No rearrangements detected	KMT2A::KMT2A (exon 8- exon 2)	2	x	KMT2A::KMT2A	KMT2A-PTD	KMT2A PTD by LTP	DISCORDANT	AML	KMT2A-PTD (not called in OGM)
319	322	No rearrangements detected	No fusions detected	N	x	x	x	N/A	Concordant	AML	No rearrangement involving 108 genes
320	323	No rearrangements detected	No fusions detected	N	x	x	x	N/A	Concordant	AML	No rearrangement involving 108 genes
321	324	No rearrangements detected	No fusions detected	N	x	x	x	N/A	Concordant	AML	No rearrangement involving 108 genes
322	325	No rearrangements detected	No Fusions detected	N	x	x	x	N/A	Concordant	AML	No rearrangement involving 108 genes
323	326	ogm[GRCh38] t(5;11)(q35.3;p15.4) NSD1::NUP98	NUP98:: NSD1 (exon 12- exon 6)	1	NUP98::NSD1	NUP98::NSD1	NUP98-R	N/A	Concordant	AML	NUP98-R
324	327	No rearrangements detected	No Fusions detected	N	x	x	x	N/A	Concordant	AML	No rearrangement involving 108 genes
325	328	No rearrangements detected	No Fusions detected	N	x	x	x	N/A	Concordant	AML	No rearrangement involving 108 genes
326	329	No rearrangements detected	No Fusions detected	N	x	x	x	N/A	Concordant	AML	No rearrangement involving 108 genes
327	330	ogm[GRCh38] fus(3;3)(p26.1;q26.2) MECOM	No Fusions detected	1	MECOM-R	x	MECOM-R	MECOM detected by OGM	DISCORDANT	AML	Enhancer hijacking
328	331	ogm[GRCh38]t(9;11)(p21.3;q23.3)(20439549;118479068) KMT2A::MLLT3	KMT2A::MLLT3 (exon 10-exon 5)	1	KMT2A::MLLT3	KMT2A::MLLT3	KMT2A-R	N/A	Concordant	AML	KMT2A-R
329	332	ogm[GRCh38] fus(16;16)(p13.11;q22.1) CBFB::MYH11	CBFB::MYH11 (exon 5- exon 33)	1	CBFB::MYH11	CBFB::MYH11	CBFB-R	N/A	Concordant	AML	CBFB::MYH11
330	333	ogm[GRCh38]inv(21)(q22.11q22.12)(31869524_34778326) RUNX1	RUNX1::RUNX1 (exon 8-exon 3)	2	RUNX1::RUNX1	RUNX1::RUNX1; RNX1::ZNF595	Variant RUNX1	N/A	Concordant	AML	RUNX1::RUNX1T1
331	334	ogm[GRCh38] t(15;17)(q24.1;q21.2) PML:RARA	PML::RARA (exon 6-exon 3)	1	PML::RARA	PML::RARA	PML::RARA	N/A	Concordant	AML	PML::RARA
332	335	ogm[GRCh38] 11p13 x1 WT1::CSTF3	CSTF3::WT1 (exon 3- exon 6)	3	CSTF3::WT1	CSTF3::WT1	CSTF3::WT1	N/A	Concordant	AML	CSTF3::WT1
333	336	No rearrangements detected	No Fusions detected	N	x	x	x	N/A	Concordant	AML	No rearrangement involving 108 genes
334	337	No rearrangements detected	No fusions detected	N	x	x	x	N/A	Concordant	AML	No rearrangement involving 108 genes
335	338	No rearrangements detected	No fusions detected	N	x	x	x	N/A	Concordant	AML	No rearrangement involving 108 genes
336	339	No rearrangements detected	No fusions detected	N	x	x	x	N/A	Concordant	AML	No rearrangement involving 108 genes
337	340	No rearrangements detected	No Fusions detected	N	x	x	x	N/A	Concordant	AML	No rearrangement involving 108 genes
338	341	ogm[GRCh38] fus(16;16)(p13.11;q22.1) CBFB::MYH11	CBFB::MYH11 (exon 5- exon 28)	1	CBFB::MYH11	CBFB::MYH11	CBFB-R	N/A	Concordant	AML	CBFB::MYH11
339	342	No rearrangements detected	No Fusions detected	N	x	x	x	N/A	Concordant	AML	No rearrangement involving 108 genes
340	343	ogm[GRCh38] t(11;19)(q23.3;p13.11) KMT2A::ELL	KMT2A::ELL (exon 8- exon 2)	1	KMT2A::ELL	KMT2A::ELL	KMT2A-R	N/A	Concordant	AML	KMT2A-R
341	344	No rearrangements detected	No Fusions detected	N	x	x	x	N/A	Concordant	AML	No rearrangement involving 108 genes
342	345	No rearrangements detected	No Fusions detected	N	x	x	x	N/A	Concordant	AML	No rearrangement involving 108 genes
343	346	ogm[GRCh38] ins(11;?)(q23.3;?) KMT2A PTD	KMT2A::KMT2A (exon 8- exon 2)	2	KMT2A::KMT2A	KMT2A::KMT2A	KMT2A-PTD	N/A	Concordant	AML	KMT2A-PTD
344	347	No rearrangements detected	No fusions detected	N	x	x	x	N/A	Concordant	AML	No rearrangement involving 108 genes
345	348	No rearrangements detected	No Fusions detected	N	x	x	x	N/A	Concordant	AML	No rearrangement involving 108 genes
346	349	No rearrangements detected	No Fusions detected	N	x	x	x	N/A	Concordant	AML	No rearrangement involving 108 genes
347	350	ogm[GRCh38] t(3;5)(q26.2;q13.3) MECOM::F2R	No Fusions detected	1	MECOM-R	x	MECOM-R	MECOM detected by OGM	DISCORDANT	AML	Enhancer hijacking
348	351	No rearrangements detected	No Fusions detected	N	x	x	x	N/A	Concordant	AML	No rearrangement involving 108 genes
349	352	No rearrangements detected	No Fusions detected	N	x	x	x	N/A	Concordant	AML	No rearrangement involving 108 genes
350	353	No rearrangements detected	No Fusions detected	N	x	x	x	N/A	Concordant	AML	No rearrangement involving 108 genes
351	354	No rearrangements detected	No Fusions detected	N	x	x	x	N/A	Concordant	AML	No rearrangement involving 108 genes
352	355	No rearrangements detected	No Fusions detected	N	x	x	x	N/A	Concordant	AML	No rearrangement involving 108 genes
353	356	No rearrangements detected	No fusions detected	N	x	x	x	N/A	Concordant	AML	No rearrangement involving 108 genes
354	357	ogm[GRCh38] ins(11;?)(q23.3;?) KMT2A PTD	KMT2A::KMT2A (exon 8- exon 2)	2	KMT2A::KMT2A	KMT2A::KMT2A	KMT2A-PTD	N/A	Concordant	AML	KMT2A-PTD
355	358	No rearrangements detected	No Fusions detected	N	x	x	x	N/A	Concordant	AML	No rearrangement involving 108 genes
356	359	No rearrangements detected	No Fusions detected	N	x	x	x	N/A	Concordant	AML	No rearrangement involving 108 genes
357	360	No rearrangements detected	No fusions detected	N	x	x	x	N/A	Concordant	AML	No rearrangement involving 108 genes
358	361	No rearrangements detected	No Fusions detected	N	x	x	x	N/A	Concordant	AML	No rearrangement involving 108 genes
359	362	ogm[GRCh38] t(3;12)(q26.2;p13.2) MECOM::ETV6	ETV6::MECOM (exon 2- exon 3)	1	ETV6::MECOM	ETV6::MECOM	MECOM-R	N/A	Concordant	AML	ETV6::MECOM
360	363	No rearrangements detected	No Fusions detected	N	x	x	x	N/A	Concordant	AML	No rearrangement involving 108 genes
361	364	No rearrangements detected	P2RY8::IGH-AS (exon 1- exon 1)	1	x	P2RY8::IGH AS	P2RY8::IGH AS	P2RY8::IGH AS by LTP	DISCORDANT	B-ALL	Translocation (X; 14) (called in OGM as IGH::CRLF2)
361	365	ogm[GRCh38] 7p12.2 x1 IKZF1	IKZF1::IKZF1 (exon 1-exon 8)	2	IKZF1::IKZF1	IKZF1::IKZF1	IKZF1 del	N/A	Concordant	B-ALL	IKZF1 del
361	366	ogm[GRCh38] t(14;X)(q32.33;p22.33) IGH::CRLF2	No Fusions detected	1	IGH::CRLF2	x	IGH::CRLF2	IGH::CRLF2 by OGM	DISCORDANT	B-ALL	Enhancer hijacking
362	367	ogm[GRCh38] t(9;22)(q34.12;q11.23) BCR::ABL1	BCR::ABL1 (exon 1- exon 2)	1	BCR::ABL1	BCR::ABL1	BCR::ABL1	N/A	Concordant	B-ALL	BCR::ABL1, IKZF1::IKZF1
362	368	ogm[GRCh38] (7p12.2)x1 IKZF1	IKZF1::IKZF1 (exon 1-exon 8)	2	IKZF1::IKZF1	IKZF1::IKZF1	IKZF1 del	N/A	Concordant	B-ALL	IKZF1 del
363	369	ogm[GRCh38] t(14;20)(q32.33;q13.13) IGH::CEBPB	No Fusions detected	2	IGH::CEBPB	x	IGH::CEBPB	IGH::CEBPB by OGM	DISCORDANT	B-ALL	Enhancer hijacking
364	370	ogm[GRCh38] t(9;22)(q34.12;q11.23) BCR::ABL1	BCR::ABL1 (exon 1- exon 2)	1	BCR::ABL1	BCR::ABL1	BCR::ABL1	N/A	Concordant	B-ALL	BCR::ABL1
365	371	No rearrangements detected	No Fusions detected	N	x	x	x	N/A	Concordant	B-ALL	No rearrangement involving 108 genes
366	372	No rearrangements detected	No Fusions detected	N	x	x	x	N/A	Concordant	B-ALL	No rearrangement involving 108 genes
367	373	ogm[GRCh38]t(X;14)(p22.33;q32.33)(1537190;106138112) P2RY8::IGH	P2RY8:: IGH-AS (exon 1-exon1)	1	IGH::P2RY8	P2RY8::IGH-AS	IGH::P2RY8	N/A	Concordant	B-ALL	Enhancer hijacking
368	374	ogm[GRCh38] t(9;22)(q34.12;q11.23) BCR::ABL1	BCR::ABL1 (exon 1- exon 2)	1	BCR::ABL1	BCR::ABL1	BCR::ABL1	N/A	Concordant	B-ALL	BCR::ABL1, IKZF1::IKZF1
368	375	ogm[GRCh38] (7p12.2)x1 IKZF1	IKZF1::IKZF1 (exon 1-exon 8)	2	IKZF1::IKZF1	IKZF1::IKZF1	IKZF1 del	N/A	Concordant	B-ALL	IKZF1 del
369	376	ogm[GRCh38] t(14;18)(q32.33;q21.33)IGH::BCL2	No fusions detected	1	IGH::BCL2	x	IGH::BCL2	IGH::BCL2 detected by OGM	DISCORDANT	B-ALL	Enhancer hijacking
369	377	ogm[GRCh38] 7p12.2(50189891_50310495)x1 IKZF1	IKZF1::IKZF1 (exon 3-exon 8)	2	IKZF1::IKZF1	IKZF1::IKZF1	IKZF1 del	N/A	Concordant	B-ALL	IKZF1 del
369	378	No rearrangements detected	NF1::RHOT1 (exon 14-exon 2) N14R2	3	x	NF1::RHOT1	NF1::RHOT1	NF1::RHOT1 by LTP	DISCORDANT	B-ALL	Intrachromosomal recombination 17 (called deletion in OGM)
370	379	ogm[GRCh38] (7p12.2)x1 IKZF1	IKZF1::IKZF1 (exon 3-exon 8)	2	IKZF1::IKZF1	IKZF1::IKZF1	IKZF1 del	N/A	Concordant	B-ALL	IKZF1 del
371	380	ogm[GRCh38] t(1;19)(q23.3;p13.3) PBX1::TCF3	TCF3:: PBX1 (exon 16-exon 3)	1	TCF3::PBX1	TCF3::PBX1	TCF3-R	N/A	Concordant	B-ALL	TCF3::PBX1
372	381	ogm[GRCh38] t(9;22)(q34.12;q11.23) BCR::ABL1	BCR::ABL1 (exon 1- exon 2)	1	BCR::ABL1	BCR::ABL1	BCR::ABL1	N/A	Concordant	B-ALL	BCR::ABL1
373	382	No rearrangements detected	No Fusions detected	N	x	x	x	N/A	Concordant	B-ALL	No rearrangement involving 108 genes
374	383	ogm[GRCh38] t(11;19)(q23.3;p13.3)(118479068;6255908) KMT2A::MLLT1	KMT2A::MLLT1 (exon 8- exon 2)	1	KMT2A::MLLT1	KMT2A::MLLT1	KMT2A-R	N/A	Concordant	B-ALL	KMT2A-R
375	384	No rearrangements detected	No fusions detected	N	x	x	x	N/A	Concordant	B-ALL	No rearrangement involving 108 genes
376	385	No rearrangements detected	P2RY8::CRLF2 (exon 1- exon 1)	1	x	P2YR8::CRLF2	P2YR8::CRLF2	P2RY8::CRLF2 by LTP	DISCORDANT	B-ALL	Intrachromosomal recombination X/Y (not called in OGM)
377	386	ogm[GRCh38] t(9;22)(q34.12;q11.23) BCR::ABL1	BCR::ABL1 (exon 1- exon 2)	1	BCR::ABL1	BCR::ABL1	BCR::ABL1	N/A	Concordant	B-ALL	BCR::ABL1
378	387	No rearrangements detected	No Fusions detected	N	x	x	x	N/A	Concordant	B-ALL	No rearrangement involving 108 genes
379	388	No rearrangements detected	No Fusions detected	N	x	x	x	N/A	Concordant	B-ALL	No rearrangement involving 108 genes
380	389	ogm[GRCh38] t(4;11)(q21.3;q23.3) KMT2A::AFF1	KMT2A::AFF1 (exon 9- exon 4)	1	KMT2A::AFF1	KMT2A::AFF1	KMT2A-R	N/A	Concordant	B-ALL	KMT2A-R
381	390	No rearrangements detected	No fusions detected	N	x	x	x	N/A	Concordant	B-ALL	No rearrangement involving 108 genes
382	391	ogm[GRCh38] t(9;22)(q34.12;q11.23) BCR::ABL1	BCR::ABL1 (exon 1- exon 2)	1	BCR::ABL1	BCR::ABL1	BCR::ABL1	N/A	Concordant	B-ALL	BCR::ABL1
383	392	No rearrangements detected	SET::NUP214 (exon 7-exon 18)	2	x	SET::NUP214	SET::NUP214	SET::NUP214 by LTP	DISCORDANT	B-ALL	Intrachromosomal recombination 9 (called deletion in OGM)
384	393	No rearrangements detected	EPOR::IGH-AS (exon 8-exon 1)	1	x	EPOR::IGH	IGH::EPOR	IGH::EPOR by LTP	DISCORDANT	B-ALL	Translocation (14; 19) (Not called in OGM)
384	394	ogm[GRCh38](7p12.2)x1 0.01 Mbp IKZF1	IKZF1::IKZF1 (exon 1-exon 8)	2	IKZF1::IKZF1	IKZF1::IKZF1	IKZF1 del	N/A	Concordant	B-ALL	IKZF1 del
385	395	ogm[GRCh38] t(14;19)(q32.33;p13.2)(105906228;11387749) IGH::EPOR	No fusions detected	1	IGH::EPOR	x	IGH::EPOR	IGH::EPOR by OGM	DISCORDANT	B-ALL	Enhancer hijacking
386	396	ogm[GRCh38] t(4;11)(q21.3;q23.3) AFF1::KMT2A	KMT2A::AFF1 (exon 8- exon 4)	1	KMT2A::AFF1	KMT2A::AFF1	KMT2A-R	N/A	Concordant	B-ALL	KMT2A-R
387	397	ogm[GRCh38] t(9;22)(q34.12;q11.23) BCR::ABL1	BCR::ABL1 (exon 1- exon 2)	1	BCR::ABL1	BCR::ABL1	BCR::ABL1	N/A	Concordant	B-ALL	BCR::ABL1, IKZF1::IKZF1
387	398	ogm[GRCh38] (7p12.2)x1 IKZF1	IKZF1::IKZF1 (exon 1-exon 8)	2	IKZF1::IKZF1	IKZF1::IKZF1	IKZF1 del	N/A	Concordant	B-ALL	IKZF1 del
388	399	No rearrangements detected	No Fusions detected	N	x	x	x	N/A	Concordant	B-ALL	No rearrangement involving 108 genes
389	400	ogm[GRCh38] t(10;11)(p12.31;q14.2) MLLT10-PICALM	PICALM::MLLT (exon 10- exon 9)	1	PICALM::MLLT10	PICALM::MLLT10	PICALM::MLLT10	N/A	Concordant	B-ALL	IKZF1 del
389	401	No rearrangements detected	P2RY8::CRLF2 (exon 1- exon 1)	1	x	P2YR8::CRLF2	P2YR8::CRLF2	P2RY8::CRLF2 by LTP	DISCORDANT	B-ALL	Intrachromosomal recombination X/Y (not called in OGM)
390	402	ogm[GRCh38] t(14;19)(q32.33;q13.11) IGH::CEBPA	IGH:: CEBPA (exon 1- exon 1)	2	IGH::CEBPA	IGH::CEBPA	IGH::CEBPA	N/A	Concordant	B-ALL	Enhancer hijacking
390	403	ogm[GRCh38] (7p12.2)x1 IKZF1	IKZF1::IKZF1 (exon 3-exon 8)	2	IKZF1::IKZF1	IKZF1::IKZF1	IKZF1 del	N/A	Concordant	B-ALL	IKZF1::IKZF1
391	404	ogm[GRCh38] t(1;19)(q22;p13.3) MEF2D::DAZAP1	MEF2D::DAZAP1 (exon 6-exon 7)	1	MEF2D::DAZAP1	MEF2D::DAZAP1	MEF2D-R	N/A	Concordant	B-ALL	MEF2D::DAZAP1
392	405	ogm[GRCh38] t(14;19)(q32.33;p13.2) IGH::EPOR	No Fusions detected	1	IGH::EPOR	x	IGH::EPOR	IGH::EPOR by OGM	DISCORDANT	B-ALL	Enhancer hijacking
393	406	No rearrangements detected	No Fusions detected	1	x	x	x	N/A	Concordant	B-ALL	No rearrangement involving 108 genes
394	407	ogm[GRCh38] t(12;21)(p13.2;q22.12) ETV6-RUNX1	ETV6::RUNX1 (exon 5- exon 3)	1	ETV6::RUNX1	ETV6::RUNX1	ETV6::RUNX1	N/A	Concordant	B-ALL	ETV6::RUNX1
395	408	No rearrangements detected	No Fusions detected	N	x	x	x	N/A	Concordant	B-ALL	No rearrangement involving 108 genes
396	409	ogm[GRCh38] t(X;14)(p22.33;q32.33)(1082140;105847410) IGH::CRLF2	IGH-AS:: CRLF2 (exon 1- exon 1)	1	IGH::CRLF2	IGH::CRLF2	IGH::CRLF2	N/A	Concordant	B-ALL	Enhancer hijacking
396	410	ogm[GRCh38] 7p12.2(50324871_50412312)x1 IKZF1	IKZF1::IKZF1 (exon 3-exon 7)	2	IKZF1::IKZF1	IKZF1::IKZF1	IKZF1 del	N/A	Concordant	B-ALL	IKZF1 del
397	411	No rearrangements detected	No Fusions detected	N	x	x	x	N/A	Concordant	B-ALL	No rearrangement involving 108 genes
398	412	ogm[GRCh38] t(9;22)(q34.12;q11.23) BCR::ABL1	BCR::ABL1 (exon 1- exon 2)	1	BCR::ABL1	BCR::ABL1	BCR::ABL1	N/A	Concordant	B-ALL	BCR::ABL1, IKZF1::IKZF1
398	413	ogm[GRCh38] (7p12.2)x1 IKZF1	IKZF1::IKZF1 (exon 3-exon 7)	2	IKZF1::IKZF1	IKZF1::IKZF1	IKZF1 del	N/A	Concordant	B-ALL	IKZF1 del
399	414	ogm[GRCh38] t(9;22)(q34.12;q11.23) BCR::ABL1	BCR::ABL1 (exon 1- exon 2)	1	BCR::ABL1	BCR::ABL1	BCR::ABL1	N/A	Concordant	B-ALL	BCR::ABL1
400	415	ogm[GRCh38] (9p13.2p13.2)x1 PAX5	PAX5::BCAS1 (exon 8-exon 4)	1	PAX5::BCAS1	PAX5::BCAS1	PAX5alt	N/A	Concordant	B-ALL	PAX5::BCAS1
401	416	ogm[GRCh38] 7p12.2 x1 IKZF1	IKZF1::IKZF1 (exon 1-exon 8)	2	IKZF1::IKZF1	IKZF1::IKZF1	IKZF1 del	N/A	Concordant	B-ALL	ZNF362 is novel but no discordanc with 108 gene
402	417	ogm[GRCh38] t(9;22)(q34.12;q11.23) BCR::ABL1	BCR::ABL1 (exon 14- exon 2)	1	BCR::ABL1	BCR::ABL1	BCR::ABL1	N/A	Concordant	B-ALL	BCR::ABL1
403	418	ogm[GRCh38] t(9;22)(q34.12;q11.23) BCR::ABL1	BCR::ABL1 (exon 1- exon 2)	1	BCR::ABL1	BCR::ABL1	BCR::ABL1	N/A	Concordant	B-ALL	BCR::ABL1, IKZF1::IKZF1
403	419	ogm[GRCh38] 7p12.2x1 IKZF1	IKZF1::IKZF1 (exon 1-exon 8)	2	IKZF1::IKZF1	IKZF1::IKZF1	IKZF1 del	N/A	Concordant	B-ALL	IKZF1 del
404	420	No rearrangements detected	No Fusions detected	N	x	x	x	N/A	Concordant	B-ALL	No rearrangement involving 108 genes
405	421	ogm[GRCh38] t(9;22)(q34.12;q11.23) BCR::ABL1	BCR::ABL1 (exon 1- exon 2)	1	BCR::ABL1	BCR::ABL1	BCR::ABL1	N/A	Concordant	B-ALL	BCR::ABL1
406	422	No rearrangements detected	No Fusions detected	N	x	x	x	N/A	Concordant	B-ALL	No rearrangement involving 108 genes
407	423	No rearrangements detected	No Fusions detected	N	x	x	x	N/A	Concordant	B-ALL	No rearrangement involving 108 genes
408	424	ogm[GRCh38] t(1;12)(q22;p13.31) MEF2D::FOXJ2 C	MEF2D ::FOXJ2 (exon 5- exon 7)	1	MEF2D::FOXJ2	MEF2D::FOXJ2	MEF2D-R	N/A	Concordant	B-ALL	MEF2D::FOXJ2
409	425	ogm[GRCh38] t(X;14)(p22.33;q32.33) IGH::CRLF2	No Fusions detected	1	IGH::CRLF2	x	IGH::CRLF2	IGH::CRLF2 by OGM	DISCORDANT	B-ALL	Enhancer hijacking
409	426	ogm[GRCh38]7p12.2(50307103_50366586)x1 IKZF1	IKZF1::IKZF1 (exon 1-exon 8)	2	IKZF1::IKZF1	IKZF1::IKZF1	IKZF1 del	N/A	Concordant	B-ALL	IKZF1 del
410	427	ogm[GRCh38] t(9;22)(q34.12;q11.23) BCR::ABL1	BCR::ABL1 (exon 1- exon 2)	1	BCR::ABL1	BCR::ABL1	BCR::ABL1	N/A	Concordant	B-ALL	BCR::ABL1
411	428	ogm[GRCh38] t(1;19)(q23.3;p13.3)(164694931;1643841) TCF3::PBX1	TCF3:: PBX1 (exon 16-exon 3)	1	TCF3::PBX1	TCF3::PBX1	TCF3-R	N/A	Concordant	B-ALL	TCF3::PBX1
412	429	ogm[GRCh38]7p12.2(50308904_50397073)x1 0 IKZF1	IKZF1::IKZF1 (exon 1-exon 8)	1	IKZF1::IKZF1	IKZF1::IKZF1	IKZF1 del	N/A	Concordant	B-ALL	ZNF384::EP300; IKZF1 del
413	430	No rearrangements detected	No fusions detected	N	x	x	x	N/A	Concordant	B-ALL	No rearrangement involving 108 genes
414	431	ogm[GRCh38] t(9;22)(q34.12;q11.23) BCR::ABL1	BCR::ABL1 (exon 14- exon 2)	1	BCR::ABL1	BCR::ABL1	BCR::ABL1	N/A	Concordant	B-ALL	BCR::ABL1
415	432	ogm[GRCh38]t(1;12)(q25.2;p13.2)(179201437;11881907) ETV6::ABL2	ETV6::ABL2 (exon 5- exon 2)	1	ETV6::ABL2	ETV6::ABL2	ABL2-R	N/A	Concordant	B-ALL	Ph-like B-ALL
416	433	ogm[GRCh38] t(9;22)(q34.12;q11.23) BCR::ABL1	BCR::ABL1 (exon 1- exon 2)	1	BCR::ABL1	BCR::ABL1	BCR::ABL1	N/A	Concordant	B-ALL	BCR::ABL1
417	434	ogm[GRCh38t(X;14)(p22.33;q32.33)(1246974;105896979) IGH::CRLF2	IGH-AS:: CRLF2 (exon 1- exon 1)	1	IGH::CRLF2	IGH::CRLF2	IGH::CRLF2	N/A	Concordant	B-ALL	Enhancer hijacking
417	435	ogm[GRCh387p12.2p12.1(50283203_50588993)x1~2 IKZF1	IKZF1::IKZF1 (exon 3-exon 8)	2	IKZF1::IKZF1	IKZF1::IKZF1	IKZF1 del	N/A	Concordant	B-ALL	IKZF1 del
418	436	No rearrangements detected	IKZF2::LOC102725082 (exon 3-exon 4)	3	x	IKZF2::LOC102725082	IKZF2::LOC102725082	IKZF2::LOC102725082 by LTP	DISCORDANT	B-ALL	Intrachromosomal recombination 2 (called deletion in OGM)
419	437	ogm[GRCh38] t(9;22)(q34.12;q11.23) BCR::ABL1	BCR::ABL1 (exon 1- exon 2)	1	BCR::ABL1	BCR::ABL1	BCR::ABL1	N/A	Concordant	B-ALL	BCR::ABL1
420	438	No rearrangements detected	No fusions detected	N	x	x	x	N/A	Concordant	B-ALL	No rearrangement involving 108 genes
421	439	ogm[GRCh38] t(12;21)(p13.2;q22.12) ETV6::RUNX1	ETV6::RUNX1 (exon 5- exon 3)	1	ETV6::RUNX1	ETV6::RUNX1	ETV6::RUNX1	N/A	Concordant	B-ALL	ETV6::RUNX1
422	440	No rearrangements detected	No Fusions detected	N	x	x	x	N/A	Concordant	B-ALL	No rearrangement involving 108 genes
423	441	No rearrangements detected	No Fusions detected	N	x	x	x	N/A	Concordant	B-ALL	No rearrangement involving 108 genes
424	442	ogm[GRCh38] t(X;14)(p22.33;q32.33) IGH::CRLF2	No Fusions detected	1	IGH::CRLF2	x	IGH::CRLF2	IGH::CRLF2 by OGM	DISCORDANT	B-ALL	Enhancer hijacking
424	443	ogm[GRCh38] (7p12.2p12.2)x1 IKZF1	IKZF1::IKZF1 (exon 3-exon 8)	2	IKZF1::IKZF1	IKZF1::IKZF1	IKZF1 del	N/A	Concordant	B-ALL	IKZF1 del
425	444	ogm[GRCh38] t(1;19)(q23.3;p13.3) TCF3:PBX1	TCF3:: PBX1 (exon 16-exon 3)	1	TCF3::PBX1	TCF3::PBX1	TCF3-R	N/A	Concordant	B-ALL	TCF3::PBX1
426	445	ogm[GRCh38] t(17;19)(q22;p13.3) HLF::TCF3	TCF3:: HLF (exon 16-exon 3)	1	TCF3::HLF	TCF3::HLF	TCF3-R	N/A	Concordant	B-ALL	TCF3::HLF
427	446	No rearrangements detected	No Fusions detected	N	x	x	x	N/A	Concordant	B-ALL	No rearrangement involving 108 genes
428	447	ogm[GRCh38] t(9;22)(q34.12;q11.23) BCR::ABL1	BCR::ABL1 (exon 1- exon 2)	1	BCR::ABL1	BCR::ABL1	BCR::ABL1	N/A	Concordant	B-ALL	BCR::ABL1
429	448	ogm[GRCh38] fus(9;9)(p24.1;p21.1) JAK2::SMU1	JAK2::SMU1 (exon 12- exon 10)	1	SMU::JAK2;	JAK2::SMU1	JAK2-R	N/A	Concordant	B-ALL	SMU::JAK2
429	449	ogm[GRCh38] 7p12.2x1 IKZF1	IKZF1::IKZF1 (exon 1-exon 8)	2	IKZF1::IKZF1	IKZF1::IKZF1	IKZF1 del	N/A	Concordant	B-ALL	IKZF1 del
430	450	No rearrangements detected	No Fusions detected	N	x	x	x	N/A	Concordant	B-ALL	No rearrangement involving 108 genes
431	451	ogm[GRCh38] t(9;22)(q34.12;q11.23) BCR::ABL1	BCR::ABL1 (exon 1- exon 2)	1	BCR::ABL1	BCR::ABL1	BCR::ABL1	N/A	Concordant	B-ALL	BCR::ABL1, IKZF1::IKZF1
431	452	ogm[GRCh38] (7p12.2)x1 IKZF1	IKZF1::IKZF1 (exon 1-exon 8)	2	IKZF1::IKZF1	IKZF1::IKZF1	IKZF1 del	N/A	Concordant	B-ALL	IKZF1 del
432	453	ogm[GRCh38] t(9;22)(q34.12;q11.23) BCR::ABL1	BCR::ABL1 (exon 1- exon 3)	1	BCR::ABL1	BCR::ABL1	BCR::ABL1	N/A	Concordant	B-ALL	BCR::ABL1
433	454	No rearrangements detected	No Fusions detected	N	x	x	x	N/A	Concordant	B-ALL	No rearrangement involving 108 genes
434	455	No rearrangements detected	No Fusions detected	N	x	x	x	N/A	Concordant	B-ALL	No rearrangement involving 108 genes
435	456	ogm[GRCh38] ins(11;?)(q23.3;?) KMT2A PTD	KMT2A:: KMT2A (exon 6- exon 3)	2	KMT2A::KMT2A	KMT2A::KMT2A	KMT2A-PTD	N/A	Concordant	B-ALL	KMT2A-PTD
436	457	No rearrangements detected	No fusions detected	N	x	x	x	N/A	Concordant	B-ALL	No rearrangement involving 108 genes
437	458	ogm[GRCh38] t(9;22)(q34.12;q11.23) BCR::ABL1	BCR::ABL1 (exon 1- exon 2)	1	BCR::ABL1	BCR::ABL1	BCR::ABL1	N/A	Concordant	B-ALL	BCR::ABL1, IKZF1::IKZF1
437	459	ogm[GRCh38] (7p12.2)x1 IKZF1	IKZF1::IKZF1 (exon 1-exon 8)	2	IKZF1::IKZF1	IKZF1::IKZF1	IKZF1 del	N/A	Concordant	B-ALL	IKZF1 del
438	460	ogm[GRCh38] t(12;21)(p13.2;q22.12) ETV6::RUNX1	ETV6::RUNX1 (exon 5- exon 2)	1	ETV6::RUNX1	ETV6::RUNX1	ETV6::RUNX1	N/A	Concordant	B-ALL	ETV6::RUNX1
438	461	No rearrangements detected	P2RY8::CRLF2 (exon 1-exon 1)	1	x	P2YR8::CRLF2	P2YR8::CRLF2	P2YR8::CRLF2 by LTP	DISCORDANT	B-ALL	Intrachromosomal recombination X/Y (not called in OGM)
439	462	No rearrangements detected	No Fusions detected	N	x	x	x	N/A	Concordant	B-ALL	No rearrangement involving 108 genes
440	463	ogm[GRCh38]t(9;22)(p24.1;q11.23)(5081915;23236212) BCR::JAK2	BCR::JAK2 (exon 1-exon 19) BCR::JAK2	1	BCR::JAK2	BCR::JAK2	JAK2-R	N/A	Concordant	B-ALL	BCR::JAK2; IKZF1 deletion
441	464	No rearrangements detected	No fusions detected	N	x	x	x	N/A	Concordant	B-ALL	No rearrangement involving 108 genes
442	465	No rearrangements detected	No Fusions detected	N	x	x	x	N/A	Concordant	B-ALL	No rearrangement involving 108 genes
443	466	ogm[GRCh38] t(X;14)(p22.33;q32.33) IGH::CRLF2	No Fusions detected	1	IGH::CRLF2	x	IGH::CRLF2	IGH::CRLF2 by OGM	DISCORDANT	B-ALL	Enhancer hijacking
443	467	ogm[GRCh38] (7p12.2)x1 IKZF1	IKZF1::IKZF1 (exon 1-exon 8)	2	IKZF1::IKZF1	IKZF1::IKZF1	IKZF1 del	N/A	Concordant	B-ALL	IKZF1 del
444	468	ogm[GRCh38] t(14;19)(q32.33;q13.11) IGH::CEBPA	No Fusions detected	2	IGH::CEBPA	x	IGH::CEBPA	IGH::CEBPA by OGM	DISCORDANT	B-ALL	Enhancer hijacking
444	469	ogm[GRCh38] (7p12.2)x1 IKZF1	IKZF1::IKZF1 (exon 3-exon 8)	2	IKZF1::IKZF1	IKZF1::IKZF1	IKZF1 del	N/A	Concordant	B-ALL	IKZF1 del
445	470	ogm[GRCh38] t(9;22)(q34.12;q11.23) BCR::ABL1	BCR::ABL1 (exon 1- exon 2)	1	BCR::ABL1	BCR::ABL1	BCR::ABL1	N/A	Concordant	B-ALL	BCR::ABL1
446	471	ogm[GRCh38] t(4;11)(q21.3;q23.3) AFF1::KMT2A	KMT2A::AFF1 (exon 8- exon 4)	1	KMT2A::AFF1	KMT2A::AFF1	KMT2A-R	N/A	Concordant	B-ALL	KMT2A-R
446	472	ogm[GRCh38] (7p12.2)x1 IKZF1	IKZF1::IKZF1 (exon 3-exon 8)	2	IKZF1::IKZF1	IKZF1::IKZF1	IKZF1 del	N/A	Concordant	B-ALL	IKZF1 del
447	473	ogm[GRCh38] t(9;22)(q34.12;q11.23) BCR::ABL1	BCR::ABL1 (exon 1- exon 2)	1	BCR::ABL1	BCR::ABL1	BCR::ABL1	N/A	Concordant	B-ALL	BCR::ABL1, IKZF1::IKZF1
447	474	ogm[GRCh38] (7p12.2)x1 IKZF1	IKZF1::IKZF1 (exon 1-exon 8)	2	IKZF1::IKZF1	IKZF1::IKZF1	IKZF1 del	N/A	Concordant	B-ALL	IKZF1 del
448	475	ogm{GRCh38] t(1;7)(q25.2;q34)(179181138;139050767) ZC3HAV1::ABL2	ZC3HAV1::ABL2 (exon 12- exon 2)	1	ZC3HAV1::ABL2	ZC3HAV1::ABL2	ABL2-R	N/A	Concordant	B-ALL	Ph-like B-ALL
449	476	No rearrangements detected	No fusions detected	N	x	x	x	N/A	Concordant	B-ALL	No rearrangement involving 108 genes
450	477	ogm[GRCh38] t(1;12)(p36.13;p13.2) SPATA21::ETV6	No Fusions detected	2	SPATA21::ETV6	x	ETV6-R	SPATA21::ETV6 detected by OGM	DISCORDANT	MPAL	SPATA21::ETV6
451	478	No rearrangements detected	No Fusions detected	N	x	x	x	N/A	Concordant	MPAL	No rearrangement involving 108 genes
452	479	No rearrangements detected	No Fusions detected	N	x	x	x	N/A	Concordant	MPAL	No rearrangement involving 108 genes
453	480	ogm[GRCh38] t(9;22)(q34.12;q11.23) BCR::ABL1	BCR::ABL1 (exon 1- exon 2)	1	BCR::ABL1	BCR::ABL1	BCR::ABL1	N/A	Concordant	MPAL	BCR::ABL1
454	481	No rearrangements detected	No fusions detected	N	x	x	x	N/A	Concordant	MPAL	No rearrangement involving 108 genes
455	482	ogm[GRCh38] t(3;5)(q26.2;q13.1) MECOM-PIK3R1	No Fusions detected	1	PIK3R1::MECOM	x	MECOM-R	MECOM detected by OGM	DISCORDANT	MPAL	Enhancer hijacking
456	483	fus(12;12)(p13.2;q21.31) ETV6	ETV::LOC105369875 (exon 2- exon 2)	2	ETV6-R,	ETV6::LOC105369875	ETV6-R	N/A	Concordant	T-ALL	SET::NUP214; Not called by sign-out doctor, but it is there
456	484	ogm[GRCh38] 9q34.11q34.13 x1 NUP214	SET::NUP214 (exon 7- exon 18)	2	SET::NUP214	SET::NUP214	SET::NUP214	N/A	Concordant	T-ALL	IKZF1 del
457	485	ogm[GRCh38] t(12;22)(p13.2;q12.1) ETV6::MN1	MN1::ETV6 (exon 1- exon 3)	2	MN1::ETV6	MN1::ETV6	ETV6-R	N/A	Concordant	T-ALL	MN1::ETV6
458	486	No rearrangements detected	NUP214::ABL1 (exon 32-exon 1)	2	x	NUP214::ABL1	NUP214::ABL1	NUP214::ABL1 by LTP	DISCORDANT	T-ALL	Intrachromosomal recombination 9 (called deletion in OGM)
459	487	No rearrangements detected	No Fusions detected	N	x	x	x	N/A	Concordant	T-ALL	No rearrangement involving 108 genes
460	488	ogm[GRCh38dup(9)(q34.12q34.13) ABL1:: NUP214	ETV6::FAM234B (exon 8-exon 6)	2	NUP214::ABL1	NUP214::ABL1	NUP214::ABL1	N/A	Concordant	T-ALL	ETV6::FAM234B Not called but visible
460	489	No rearrangements detected	ETV6::FAM234B (exon 8-exon 6)	2	x	ETV6::FAM234B	ETV6-R	ETV6::FAM234B by LTP	DISCORDANT	T-ALL	Intrachromosomal recombination 12 (Called deletion in OGM)
461	490	ogm[GRCh38 (14;16)(q32.2;q24.1)(98696328;86448216) BCL11B	ETV6 exon 3 LOC107984535 exon 2 ETV6::LOC107984535 E3L2 Tier III ETV6 exon 7 LOC107984535 exon 2 ETV6::LOC107984535 E7L2 Tier III	1	BCL11B-R	x	BCL11B-R	BCL11B detected by OGM	DISCORDANT	T-ALL	Enhancer hijacking
461	491	ogm[GRCh38]12p13.2p12.3(11791743_16323000)x1 ETV6	ETV6::LOC107984535 (exon 3- exon 2) E	2	ETV6-R	ETV6-R	ETV6-R	N/A	Concordant	T-ALL	IKZF1 del
462	492	ogm[GRCh38]t(6;14)(q25.3;q32.2)(156137594;99277645) BCL11B	No fusions detected	1	BCL11B-R	x	BCL11B-R	BCL11B detected by OGM	DISCORDANT	T-ALL	Enhancer hijacking
463	493	ogm[GRCh38] t(5;14)(q35.1;q32.2) TLX3:: BCL11B	No Fusions detected	1	TLX3::BCL11B	x	BCL11B-R	BCL11B detected by OGM	DISCORDANT	T-ALL	Enhancer hijacking
464	494	No rearrangements detected	No Fusions detected	N	x	x	x	N/A	Concordant	T-ALL	No rearrangement involving 108 genes
465	495	ogm[GRCh38] t(5;14)(q35.1;q32.2) TLX3:: BCL11B	No Fusions detected	1	TLX3::BCL11B	x	BCL11B-R	BCL11B detected by OGM	DISCORDANT	T-ALL	Enhancer hijacking
466	496	No rearrangements detected	No Fusions detected	N	x	x	x	N/A	Concordant	T-ALL	No rearrangement involving 108 genes
467	497	ogm[GRCh38] t(5;14)(q35.1;q32.2) TLX3:: BCL11B	No Fusions detected	1	TLX3::BCL11B	x	BCL11B-R	BCL11B detected by OGM	DISCORDANT	T-ALL	Enhancer hijacking
